# Supplementary material for: Meta-analysis of expression and methylation signatures indicates a stress-related epigenetic mechanism in multiple neuropsychiatric disorders
Source: Transl Psychiatry. 2019 Jan 22;9:32. doi: 10.1038/s41398-018-0358-5 (PMC6342918; doi:10.1038/s41398-018-0358-5)
Supplement: Supplementary file 3 — Data Table S1 [file 41398_2018_358_MOESM3_ESM.xlsx]

## Sheet: cons_exprs_signatures
E1_Probes	E1_Genes	E1_Scores		E2_Probes	E2_Genes	E2_Scores		E3_Probes	E3_Genes	E3_Scores
209300_s_at	NECAP1	0.8463		202800_at	SLC1A3	0.8772		209769_s_at	SEPT5-GP1BB	0.803
212990_at	SYNJ1	0.8265		207761_s_at	METTL7A	0.8247		217696_at	FUT7	0.7826
202854_at	HPRT1	0.8228		203908_at	SLC4A4	0.8194		214122_at	PDLIM7	0.7676
208841_s_at	G3BP2	0.8092		202936_s_at	SOX9	0.818		216940_x_at	YBX1	0.7666
213745_at	ATRNL1	0.8031		201667_at	GJA1	0.8092		214105_at	SOCS3	0.7537
204552_at	INPP4A	0.8022		212230_at	PPAP2B	0.7954		209979_at	ADARB1	0.7524
201889_at	FAM3C	0.8009		201876_at	PON2	0.7926		209730_at	SEMA3F	0.7439
205352_at	SERPINI1	0.8005		212377_s_at	NOTCH2	0.7898		216680_s_at	EPHB4	0.7425
205280_at	GLRB	0.7963		203296_s_at	ATP1A2	0.7888		207306_at	TCF15	0.7417
209274_s_at	ISCA1	0.7942		206465_at	ACSBG1	0.7684		216345_at	ZSWIM8	0.7385
211763_s_at	UBE2B	0.7915		209210_s_at	FERMT2	0.7624		206824_at	CES1P1	0.7325
202670_at	MAP2K1	0.7909		221796_at	NTRK2	0.7613		216821_at	KRT8P11	0.7305
218042_at	COPS4	0.7866		212850_s_at	LRP4	0.7505		202828_s_at	MMP14	0.7244
221207_s_at	NBEA	0.7864		205328_at	CLDN10	0.7432		216076_at	L3MBTL1	0.7219
213423_x_at	TUSC3	0.7861		203120_at	TP53BP2	0.7412		205212_s_at	ACAP1	0.7214
208857_s_at	PCMT1	0.7859		217764_s_at	RAB31	0.7361		221141_x_at	EPN1	0.7195
212038_s_at	VDAC1	0.7847		202834_at	AGT	0.7338		206338_at	ELAVL3	0.7182
205110_s_at	FGF13	0.7832		205150_s_at	TRIL	0.7278		217700_at	CNPY4	0.7164
202930_s_at	SUCLA2	0.7804		212158_at	SDC2	0.7276		206328_at	CDH15	0.7083
221805_at	NEFL	0.7789		210473_s_at	GPR125	0.7254		214223_at	PTP4A3	0.6998
203817_at	GUCY1B3	0.7775		209291_at	ID4	0.7215		202002_at	ACAA2	0.6996
212361_s_at	ATP2A2	0.771		203903_s_at	HEPH	0.7171		219475_at	OSGIN1	0.6985
203798_s_at	VSNL1	0.7693		209921_at	SLC7A11	0.7159		207281_x_at	VCX2	0.6977
200662_s_at	TOMM20	0.769		221008_s_at	ETNPPL	0.7088		220705_s_at	ADAMTS7	0.6963
210222_s_at	RTN1	0.7681		221950_at	EMX2	0.707		211512_s_at	OGFR	0.6954
201972_at	ATP6V1A	0.7669		212412_at	PDLIM5	0.7037		217389_s_at	ATF5	0.6919
208838_at	CAND1	0.7659		202003_s_at	ACAA2	0.6975		211920_at	CFB	0.6911
212751_at	UBE2N	0.7656		207174_at	GPC5	0.6874		208272_at	RANBP3	0.691
202073_at	OPTN	0.7606		207443_at	NR2E1	0.6839		221968_s_at	ZNF771	0.6904
204466_s_at	SNCA	0.7603		201034_at	ADD3	0.6833		210332_at	ACHE	0.6902
210232_at	CDC42	0.7599		211596_s_at	LRIG1	0.6826		215844_at	TNPO2	0.6891
200978_at	MDH1	0.7577		201842_s_at	EFEMP1	0.6813		207914_x_at	EVX1	0.6873
212820_at	DMXL2	0.7576		200845_s_at	PRDX6	0.6789		216327_s_at	SIGLEC8	0.687
203333_at	KIFAP3	0.7541		218706_s_at	GRAMD3	0.6764		205766_at	TCAP	0.6863
218477_at	TMEM14A	0.7529		202686_s_at	AXL	0.6717		216289_at	GPR144	0.6861
212271_at	MAPK1	0.7507		200897_s_at	PALLD	0.6715		213690_s_at	LOC101928378	0.6861
203266_s_at	MAP2K4	0.7493		209436_at	SPON1	0.671		203193_at	ESRRA	0.6826
202780_at	OXCT1	0.7489		215001_s_at	GLUL	0.6665		214368_at	RASGRP2	0.6812
205348_s_at	DYNC1I1	0.7485		204284_at	PPP1R3C	0.6594		217516_x_at	ARVCF	0.6799
201089_at	ATP6V1B2	0.7481		205363_at	BBOX1	0.6591		202312_s_at	COL1A1	0.676
211746_x_at	PSMA1	0.7475		205646_s_at	PAX6	0.6534		214213_x_at	LMNA	0.6756
214434_at	HSPA12A	0.7445		204642_at	S1PR1	0.6524		216980_s_at	SPN	0.6752
217908_s_at	DCAF6	0.7441		200850_s_at	AHCYL1	0.6485		215454_x_at	SFTPC	0.6743
212887_at	SEC23A	0.7384		204379_s_at	FGFR3	0.6465		213740_s_at	TMEM262	0.6739
208121_s_at	PTPRO	0.737		209656_s_at	TMEM47	0.6441		204876_at	ZNF646	0.6733
212508_at	MOAP1	0.7317		210138_at	RGS20	0.6427		206278_at	PTAFR	0.6715
221931_s_at	SEH1L	0.7316		213395_at	MLC1	0.6279		215712_s_at	IGFALS	0.6696
221727_at	SUB1	0.7305		220460_at	SLCO1C1	0.6246		220989_s_at	AMN	0.6696
219960_s_at	UCHL5	0.73		206899_at	NTSR2	0.6239		201750_s_at	ECE1	0.6696
222230_s_at	ACTR10	0.7289		201579_at	FAT1	0.6215		206986_at	FGF18	0.6691
217873_at	CAB39	0.7285		202071_at	SDC4	0.6214		214174_s_at	PDLIM4	0.6691
203413_at	NELL2	0.7283		202377_at	LEPROT	0.6199		220998_s_at	UNC93B1	0.6666
221504_s_at	ATP6V1H	0.7281		204273_at	EDNRB	0.6134		206894_at	APOA4	0.6656
218868_at	ACTR3B	0.7281		203382_s_at	APOE	0.6107		208299_at	CACNA1I	0.6655
204753_s_at	HLF	0.7276		218901_at	PLSCR4	0.6102		220130_x_at	LTB4R2	0.6653
219288_at	C3orf14	0.7266		201425_at	ALDH2	0.6029		201354_s_at	BAZ2A	0.6649
200614_at	CLTC	0.7263		208623_s_at	EZR	0.5966		221136_at	GDF2	0.6631
217976_s_at	DYNC1LI1	0.7253		209590_at	BMP7	0.5955		216611_s_at	SLC6A2	0.6623
204905_s_at	EEF1E1	0.7202		209513_s_at	HSDL2	0.5943		204144_s_at	PIGQ	0.6608
201581_at	TMX4	0.7179		213712_at	ELOVL2	0.5923		203777_s_at	RPS6KB2	0.6602
203156_at	AKAP11	0.7155		201061_s_at	STOM	0.5914		219488_at	A4GALT	0.6599
204953_at	SNAP91	0.7137		202976_s_at	RHOBTB3	0.5876		207339_s_at	LTB	0.6586
209096_at	UBE2V2	0.7134		201007_at	HADHB	0.5863		216701_at	C1orf68	0.6584
203594_at	RTCA	0.7126		201976_s_at	MYO10	0.5856		221163_s_at	MLXIPL	0.6576
204260_at	CHGB	0.7124		203845_at	KAT2B	0.5855		210499_s_at	PQBP1	0.6572
206089_at	NELL1	0.7124		212741_at	MAOA	0.5811		213053_at	HAUS5	0.6564
212956_at	TBC1D9	0.7112		214023_x_at	TUBB2B	0.5799		214037_s_at	CCDC22	0.6562
205052_at	AUH	0.7108		209135_at	ASPH	0.5776		207005_s_at	BCL2	0.656
200816_s_at	PAFAH1B1	0.7102		218502_s_at	TRPS1	0.5761		217119_s_at	CXCR3	0.6556
204992_s_at	PFN2	0.7097		202447_at	DECR1	0.5754		89476_r_at	NPEPL1	0.6548
201022_s_at	DSTN	0.7064		205700_at	HSD17B6	0.5736		217661_x_at	SIX5	0.6544
206710_s_at	EPB41L3	0.7045		212294_at	GNG12	0.5708		219057_at	RABEP2	0.6526
202967_at	GSTA4	0.7043		218285_s_at	BDH2	0.5697		208232_x_at	NRG1	0.6515
203218_at	MAPK9	0.7038		204422_s_at	FGF2	0.5621		206827_s_at	TRPV6	0.6513
202432_at	PPP3CB	0.7033		202119_s_at	CPNE3	0.5545		218707_at	ZNF444	0.6504
201630_s_at	ACP1	0.7021		204469_at	PTPRZ1	0.5545		218778_x_at	EPS8L1	0.6499
218824_at	PNMAL1	0.7019		221588_x_at	ALDH6A1	0.5534		214237_x_at	PAWR	0.6497
212958_x_at	PAM	0.7005		219155_at	PITPNC1	0.5531		221660_at	MYL10	0.6462
218027_at	MRPL15	0.7002		203786_s_at	TPD52L1	0.5502		215778_x_at	HAB1	0.6453
201241_at	DDX1	0.7001		213005_s_at	KANK1	0.547		217410_at	AGRN	0.6451
205825_at	PCSK1	0.6991		212459_x_at	SUCLG2	0.5441		217254_s_at	EPO	0.6447
217783_s_at	YPEL5	0.6979		209684_at	RIN2	0.5436		207353_s_at	HMX1	0.6447
212150_at	EFR3A	0.697		217853_at	TNS3	0.5332		206889_at	PDIA2	0.6444
218682_s_at	SLC4A1AP	0.6969		203638_s_at	FGFR2	0.5314		221013_s_at	APOL2	0.6439
205399_at	DCLK1	0.6968		207547_s_at	FAM107A	0.5305		213319_s_at	YBX3	0.6438
213911_s_at	H2AFZ	0.6953		209763_at	CHRDL1	0.5278		201806_s_at	ATXN2L	0.6435
202614_at	SLC30A9	0.6947		204137_at	GPR137B	0.5265		220118_at	ZBTB32	0.642
204591_at	CHL1	0.6922		201150_s_at	TIMP3	0.5248		207634_at	PDCD1	0.6419
217886_at	EPS15	0.6921		204712_at	WIF1	0.5211		220849_at	LOC79999	0.6412
213938_at	ERC2	0.6919		203961_at	NEBL	0.521		215799_at	LOC101927051	0.6404
212607_at	AKT3	0.6913		208683_at	CAPN2	0.5208		210025_s_at	CARD10	0.6399
213738_s_at	ATP5A1	0.6912		204363_at	F3	0.5193		206416_at	ZNF205	0.638
204009_s_at	KRAS	0.6909		201172_x_at	ATP6V0E1	0.519		220634_at	TBX4	0.6379
213808_at	ADAM23	0.6895		210906_x_at	AQP4	0.5181		217062_at	AC074212.6	0.6361
213122_at	TSPYL5	0.689		214721_x_at	CDC42EP4	0.5136		218687_s_at	MUC13	0.6354
202623_at	EAPP	0.6881		209160_at	AKR1C3	0.5125		206650_at	IQCC	0.6351
203889_at	SCG5	0.6869		212486_s_at	FYN	0.5072		215661_at	MAST2	0.6339
207957_s_at	PRKCB	0.686		209094_at	DDAH1	0.5072		216485_s_at	TPSAB1	0.6332
208761_s_at	SUMO1	0.6857		213070_at	PIK3C2A	0.5052		214380_at	PRPF31	0.6327
203157_s_at	GLS	0.6855		212259_s_at	PBXIP1	0.5038		209266_s_at	SLC39A8	0.6323
213405_at	RAB22A	0.6845		214433_s_at	SELENBP1	0.5038		207137_at	TONSL	0.6319
221449_s_at	ITFG1	0.6838		203939_at	NT5E	0.5017		216768_x_at	TTC38	0.6318
208787_at	MRPL3	0.6835		200743_s_at	TPP1	0.5007		217937_s_at	HDAC7	0.6288
206456_at	GABRA5	0.6828		213158_at	ZBTB20	0.5002		215502_at	LA16c-381G6.1	0.6284
209598_at	PNMA2	0.6826						215860_at	SYT12	0.6274
212461_at	AZIN1	0.682						213818_x_at	TMEM223	0.6273
219449_s_at	TMEM70	0.6819						215741_x_at	AKAP8L	0.6271
205751_at	SH3GL2	0.6816						209280_at	MRC2	0.6268
221020_s_at	SLC25A32	0.6815						204648_at	NPR1	0.6242
206290_s_at	RGS7	0.6814						222219_s_at	TLE6	0.6227
200738_s_at	PGK1	0.6803						220430_at	FAM110D	0.6197
203724_s_at	RUFY3	0.6788						205451_at	FOXO4	0.619
201628_s_at	RRAGA	0.6781						220489_s_at	SERINC2	0.6189
218165_at	MEAF6	0.6774						206080_at	PLCH2	0.6168
218224_at	PNMA1	0.6772						220640_at	CSNK1G1	0.6147
203745_at	HCCS	0.6758						210678_s_at	AGPAT2	0.6131
213709_at	BHLHB9	0.675						217058_at	GNAS	0.6127
203517_at	MTX2	0.6737						221680_s_at	ETV7	0.6124
212453_at	KIAA1279	0.6737						205674_x_at	FXYD2	0.6123
218332_at	BEX1	0.6726						213613_s_at	NADK	0.6118
202842_s_at	DNAJB9	0.6725						203759_at	ST3GAL4	0.6117
206731_at	CNKSR2	0.6709						215949_x_at	IGHM	0.6115
218111_s_at	CMAS	0.6706						217660_at	MYH14	0.6102
200749_at	RAN	0.6701						220279_at	TRIM17	0.6095
210638_s_at	FBXO9	0.6698						207106_s_at	LTK	0.6095
212544_at	ZNHIT3	0.6697						207416_s_at	NFATC3	0.6091
203018_s_at	SSX2IP	0.6693						217069_at	KMT2B	0.6087
215143_at	DPY19L2P2	0.6691						206437_at	S1PR4	0.6081
202078_at	COPS3	0.6687						220629_at	KCNQ1DN	0.608
203340_s_at	SLC25A12	0.6676						207530_s_at	CDKN2B	0.6076
201877_s_at	PPP2R5C	0.6676						215676_at	BRF1	0.6074
202077_at	NDUFAB1	0.6675						205211_s_at	RIN1	0.6071
201738_at	EIF1B	0.6672						217040_x_at	SOX15	0.6063
211071_s_at	MLLT11	0.667						220536_at	VRTN	0.6052
202429_s_at	PPP3CA	0.6667						203426_s_at	IGFBP5	0.6047
202539_s_at	HMGCR	0.6664						204163_at	EMILIN1	0.6027
202658_at	PEX11B	0.666						210340_s_at	CSF2RA	0.6012
217906_at	KLHDC2	0.6656						211901_s_at	PDE4A	0.6011
203498_at	RCAN2	0.6646						214311_at	ZFPL1	0.6005
207507_s_at	ATP5G3	0.6643						212278_x_at	UBE3A	0.5989
213268_at	CAMTA1	0.6642						213520_at	RECQL4	0.5976
209755_at	NMNAT2	0.6629						203421_at	TP53I11	0.5976
218137_s_at	SMAP1	0.6628						212516_at	ARAP1	0.5976
207614_s_at	CUL1	0.6627						214133_at	MUC6	0.5974
204744_s_at	IARS	0.6617						208176_at	DUX1	0.5973
220889_s_at	CA10	0.6616						222059_at	ZNF335	0.597
212600_s_at	UQCRC2	0.6595						203842_s_at	MAPRE3	0.5968
204742_s_at	PDS5B	0.6583						221754_s_at	CORO1B	0.5963
201595_s_at	ZC3H15	0.6583						217510_at	CRX	0.5955
218404_at	SNX10	0.6577						209652_s_at	PGF	0.5955
206376_at	SLC6A15	0.6569						212562_s_at	CTSZ	0.5952
208724_s_at	RAB1A	0.6562						203918_at	PCDH1	0.5944
208801_at	SRP72	0.656						214316_x_at	CTC-425F1.4	0.5941
210024_s_at	UBE2E3	0.6549						218063_s_at	CDC42EP4	0.5924
202741_at	PRKACB	0.6548						203541_s_at	KLF9	0.5916
219572_at	CADPS2	0.6546						215270_at	LFNG	0.5916
208946_s_at	BECN1	0.6543						217264_s_at	SCNN1A	0.5899
208833_s_at	ATXN10	0.6543						215777_at	IGLV4-60	0.5882
219714_s_at	CACNA2D3	0.6535						214312_at	FOXA2	0.5874
209583_s_at	CD200	0.6534						210684_s_at	DLG4	0.5871
212877_at	KLC1	0.653						214296_x_at	IZUMO4	0.587
201699_at	PSMC6	0.6529						221557_s_at	LEF1	0.5869
217957_at	C16orf80	0.6527						219227_at	CCNJL	0.5868
208873_s_at	REEP5	0.6522						220628_s_at	SDK2	0.5867
213664_at	SLC1A1	0.652						215205_x_at	NCOR2	0.5864
221471_at	SERINC3	0.6517						52741_at	TRMT61A	0.5857
206052_s_at	SLBP	0.6515						206814_at	NGF	0.5857
203053_at	BCAS2	0.6513						221333_at	FOXP3	0.585
214553_s_at	ARPP19	0.6512						215616_s_at	KDM4B	0.5841
200740_s_at	SUMO3	0.6511						218759_at	DVL2	0.5837
201054_at	HNRNPA0	0.6509						208450_at	LGALS2	0.5821
208813_at	GOT1	0.6505						219113_x_at	HSD17B14	0.5814
200877_at	CCT4	0.6504						206610_s_at	F11	0.5811
212214_at	OPA1	0.6501						219852_s_at	MORN1	0.581
218098_at	ARFGEF2	0.6494						213336_at	BAZ1B	0.5806
214762_at	ATP6V1G2	0.6491						215979_s_at	SLC7A1	0.5784
203680_at	PRKAR2B	0.6488						219361_s_at	AEN	0.5781
213714_at	CACNB2	0.6485						220544_at	TSKS	0.5781
218289_s_at	UBA5	0.6485						215348_at	ADCY1	0.5772
212978_at	LRRC8B	0.6481						213042_s_at	ATP2A3	0.5756
201832_s_at	USO1	0.648						206128_at	ADRA2C	0.5753
209248_at	GHITM	0.6477						211104_s_at	MYO7A	0.5748
219356_s_at	CHMP5	0.6467						214523_at	CEBPE	0.5748
209569_x_at	NSG1	0.6465						213402_at	ZNF787	0.5747
200638_s_at	YWHAZ	0.6464						221124_s_at	VSX1	0.5744
215171_s_at	TIMM17A	0.6455						219011_at	PLEKHA4	0.5741
210278_s_at	AP4S1	0.645						214125_s_at	NENF	0.5738
215380_s_at	GGCT	0.645						211111_at	HGC6.3	0.5734
204793_at	GPRASP1	0.6436						213693_s_at	MUC1	0.5734
204337_at	RGS4	0.6428						222289_at	KCNC2	0.5729
202507_s_at	SNAP25	0.6428						214630_at	CYP11B2	0.5724
208290_s_at	EIF5	0.6397						213250_at	CCDC85B	0.572
212798_s_at	ANKMY2	0.6385						216206_x_at	MAP2K7	0.5718
205632_s_at	PIP5K1B	0.6384						207372_s_at	ENTPD2	0.5708
217915_s_at	RSL24D1	0.6383						214201_x_at	PRRC2A	0.5708
217800_s_at	NDFIP1	0.6378						201655_s_at	HSPG2	0.57
203139_at	DAPK1	0.6375						217314_at	CDC37P1	0.5698
219619_at	DIRAS2	0.6368						207485_x_at	BTN3A1	0.5698
202346_at	UBE2K	0.6363						213976_at	CIZ1	0.5695
217993_s_at	MAT2B	0.6362						211837_s_at	PTCRA	0.5692
209839_at	DNM3	0.636						202997_s_at	LOXL2	0.5686
212641_at	HIVEP2	0.6353						216889_s_at	HNF4A	0.5685
202165_at	PPP1R2	0.6339						204960_at	PTPRCAP	0.568
201371_s_at	CUL3	0.6336						203003_at	MEF2D	0.568
209379_s_at	CCSER2	0.6329						204878_s_at	TAOK2	0.5679
200870_at	STRAP	0.6327						208605_s_at	NTRK1	0.5678
202386_s_at	KIAA0430	0.6324						202700_s_at	TMEM63A	0.5654
214823_at	ZNF204P	0.6322						210343_s_at	SLC22A6	0.5647
203303_at	DYNLT3	0.632						217413_s_at	TNXB	0.5644
208678_at	ATP6V1E1	0.6318						220371_s_at	SLC12A9	0.5642
201078_at	TM9SF2	0.6316						215815_at	BUD31	0.5638
203404_at	ARMCX2	0.6316						206393_at	TNNI2	0.5633
203767_s_at	STS	0.6313						219214_s_at	NT5C	0.5625
214998_at	AAK1	0.631						207077_at	CELA2B	0.5622
205257_s_at	AMPH	0.6307						208461_at	HIC1	0.5617
205047_s_at	ASNS	0.6305						211263_s_at	PCSK6	0.5615
204035_at	SCG2	0.6305						206974_at	CXCR6	0.561
206984_s_at	RIT2	0.63						212705_x_at	PNPLA2	0.5609
212308_at	CLASP2	0.6299						218044_x_at	PTMS	0.5608
219685_at	TMEM35	0.6298						216296_at	CLTA	0.5604
214376_at	MAPK10	0.6292						211867_s_at	PCDHA10	0.5603
201947_s_at	CCT2	0.629						204413_at	TRAF2	0.5603
209075_s_at	ISCU	0.6289						205720_at	POMC	0.56
212653_s_at	EHBP1	0.6282						214403_x_at	SPDEF	0.5599
201341_at	ENC1	0.6281						218293_x_at	NUP50	0.5592
221260_s_at	CSRNP2	0.6278						219845_at	BARX1	0.5591
204521_at	FAM216A	0.6263						214898_x_at	MUC3B	0.5588
205113_at	NEFM	0.6261						217046_s_at	AGER	0.5587
211762_s_at	KPNA2	0.626						220284_at	DKKL1	0.5582
200880_at	DNAJA1	0.6253						209718_at	NCAPH2	0.557
210691_s_at	CACYBP	0.6249						203084_at	TGFB1	0.557
203000_at	STMN2	0.6248						216993_s_at	COL11A2	0.5563
213482_at	DOCK3	0.6247						221309_at	RBM17	0.5559
218539_at	FBXO34	0.6246						214339_s_at	MAP4K1	0.5555
218545_at	CCDC91	0.624						204968_at	C6orf47	0.5553
202353_s_at	PSMD12	0.624						209636_at	NFKB2	0.5541
212880_at	WDR7	0.6234						207641_at	TNFRSF13B	0.554
203607_at	INPP5F	0.6234						216596_at	DKFZP434L187	0.5526
202228_s_at	NPTN	0.6231						212876_at	B4GALT4	0.5523
216944_s_at	ITPR1	0.623						218275_at	SLC25A10	0.5519
205278_at	GAD1	0.6222						222042_x_at	MEX3D	0.5515
208898_at	ATP6V1D	0.6219						221525_at	ZMIZ2	0.5513
220419_s_at	USP25	0.6217						206092_x_at	RTEL1	0.5508
206233_at	B4GALT6	0.6209						210459_at	PSMD4	0.5497
201112_s_at	CSE1L	0.62						209880_s_at	SELPLG	0.5494
218138_at	MKKS	0.6196						210769_at	CNGB1	0.5493
218163_at	MCTS1	0.6189						214002_at	MYL6	0.5491
202467_s_at	COPS2	0.6188						212937_s_at	COL6A1	0.5489
203909_at	SLC9A6	0.6184						222293_at	CADM4	0.5487
203008_x_at	TXNDC9	0.6183						207640_x_at	NTN3	0.5478
218625_at	NRN1	0.6176						207482_at	TP53TG5	0.5469
200864_s_at	RAB11A	0.6168						205605_at	HOXD9	0.5454
208731_at	RAB2A	0.6156						210318_at	RBP3	0.543
202207_at	ARL4C	0.6146						209405_s_at	FAM3A	0.5426
208093_s_at	NDEL1	0.6145						210782_x_at	GRIN1	0.5425
218398_at	MRPS30	0.6144						218368_s_at	TNFRSF12A	0.5411
201020_at	YWHAH	0.6144						214301_s_at	DPYSL4	0.5401
220294_at	KCNV1	0.6139						205623_at	ALDH3A1	0.5394
201486_at	RCN2	0.6137						222009_at	CEMP1	0.5394
211662_s_at	VDAC2	0.6137						211771_s_at	POU2F2	0.5386
212535_at	MEF2A	0.6136						220598_at	CARD14	0.538
201410_at	PLEKHB2	0.6136						220024_s_at	PRX	0.5378
203376_at	CDC40	0.6134						207514_s_at	GNAT1	0.5378
219293_s_at	OLA1	0.6127						201418_s_at	SOX4	0.5372
202872_at	ATP6V1C1	0.6119						205620_at	F10	0.5369
210016_at	MYT1L	0.6109						206629_at	ADAMTSL2	0.5366
208826_x_at	HINT1	0.6105						210126_at	PSG9	0.5358
214111_at	OPCML	0.6102						217101_at	TTC39A	0.5353
213009_s_at	TRIM37	0.6101						220562_at	CYP2W1	0.535
212554_at	CAP2	0.6094						211693_at	IGH	0.535
202427_s_at	MPC2	0.609						206063_x_at	PPIL2	0.5344
201387_s_at	UCHL1	0.6089						203451_at	LDB1	0.5338
213291_s_at	UBE3A	0.6088						208041_at	GRK1	0.5337
219937_at	TRHDE	0.6082						207282_s_at	MYOG	0.5337
212731_at	ANKRD46	0.608						221443_x_at	PRLH	0.5335
201068_s_at	PSMC2	0.6078						208412_s_at	RARB	0.5335
212922_s_at	SMYD2	0.6076						202575_at	CRABP2	0.5335
204364_s_at	REEP1	0.6074						207150_at	SLC18A3	0.5333
203415_at	PDCD6	0.6064						205640_at	ALDH3B1	0.533
203544_s_at	STAM	0.606						205806_at	ROM1	0.5324
200996_at	ACTR3	0.6056						215202_at	GUSBP11	0.5317
221761_at	ADSS	0.6052						209322_s_at	SH2B1	0.5307
209845_at	MKRN1	0.605						216835_s_at	DOK1	0.5306
218888_s_at	NETO2	0.6042						207192_at	DNASE1L2	0.5299
205827_at	CCK	0.6041						206763_at	FKBP6	0.5296
205489_at	CRYM	0.6036						213731_s_at	TCF3	0.529
203351_s_at	ORC4	0.6034						215218_s_at	WDR62	0.5274
212367_at	FEM1B	0.6032						219835_at	PRDM8	0.5266
221547_at	PRPF18	0.603						211260_at	BMP7	0.5266
201455_s_at	NPEPPS	0.6025						213633_at	SH3BP1	0.5265
203884_s_at	RAB11FIP2	0.6024						217348_x_at	ARHGEF15	0.5257
211954_s_at	IPO5	0.601						205058_at	SLC26A1	0.5257
202825_at	SLC25A4	0.6003						207832_at	BAIAP2	0.5253
204045_at	TCEAL1	0.5999						219360_s_at	TRPM4	0.5246
201443_s_at	ATP6AP2	0.5998						210921_at	LOC101929078	0.5239
203531_at	CUL5	0.5988						204801_s_at	DHRS12	0.5237
203405_at	PSMG1	0.5987						202248_at	E2F4	0.5233
204471_at	GAP43	0.5975						206781_at	DNAJC4	0.5232
212560_at	SORL1	0.597						211049_at	TLX2	0.5228
212624_s_at	CHN1	0.5966						205314_x_at	SNTB2	0.5227
213245_at	ADCY1	0.5955						218840_s_at	NADSYN1	0.5219
211615_s_at	LRPPRC	0.5952						211605_s_at	RARA	0.5213
201212_at	LGMN	0.5942						209235_at	CLCN7	0.5213
218667_at	PJA1	0.5941						204292_x_at	STK11	0.5202
201689_s_at	TPD52	0.5941						202875_s_at	PBX2	0.5197
219368_at	NAP1L2	0.594						202366_at	ACADS	0.5196
200783_s_at	STMN1	0.5933						206972_s_at	GPR161	0.5188
217852_s_at	ARL8B	0.5929						212084_at	TEX261	0.5186
206448_at	ZNF365	0.5929						217658_at	THAP3	0.5186
202949_s_at	FHL2	0.5919						211230_s_at	PIK3CD	0.5186
218437_s_at	LZTFL1	0.5918						215776_at	INSRR	0.5186
203067_at	PDHX	0.5917						205972_at	SLC38A3	0.5175
202753_at	PSMD6	0.5913						205479_s_at	PLAU	0.5171
203816_at	DGUOK	0.5908						205375_at	MDFI	0.5169
218534_s_at	AGGF1	0.5906						208505_s_at	FUT2	0.5166
213436_at	CNR1	0.5903						206371_at	FOLR3	0.5163
219099_at	C12orf5	0.59						211448_s_at	RGS6	0.5159
203663_s_at	COX5A	0.5898						220480_at	HAND2	0.5156
208910_s_at	C1QBP	0.5894						214752_x_at	FLNA	0.5145
201532_at	PSMA3	0.5891						221758_at	ARMC6	0.5136
212217_at	PREPL	0.5887						219417_s_at	C17orf59	0.5135
209139_s_at	PRKRA	0.5886						218255_s_at	FBRS	0.513
213227_at	PGRMC2	0.5886						213565_s_at	SMAD6	0.5123
202169_s_at	AASDHPPT	0.5885						213987_s_at	CDK13	0.5119
202868_s_at	POP4	0.5885						219893_at	CCDC71	0.5113
203087_s_at	KIF2A	0.5884						210977_s_at	HSF4	0.5108
203721_s_at	UTP18	0.5872						205777_at	DUSP9	0.5108
217457_s_at	RAP1GDS1	0.5867						215946_x_at	IGLL3P	0.5106
213411_at	ADAM22	0.5867						220923_s_at	PNMA3	0.5103
202832_at	GCC2	0.5863						211792_s_at	CDKN2C	0.5102
212673_at	METAP1	0.5861						221286_s_at	MZB1	0.5097
210471_s_at	KCNAB1	0.5853						204104_at	SNAPC2	0.5094
201238_s_at	CAPZA2	0.5853						215863_at	TFR2	0.5094
218692_at	SYBU	0.585						210780_at	ESR2	0.5093
202824_s_at	TCEB1	0.5849						209885_at	RHOD	0.5089
209092_s_at	GLOD4	0.5849						218965_s_at	TUT1	0.5088
205711_x_at	ATP5C1	0.5848						209415_at	FZR1	0.5087
201023_at	TAF7	0.5846						207140_at	ALPI	0.5071
203410_at	AP3M2	0.5843						215256_x_at	ARHGAP33	0.5067
217722_s_at	NGRN	0.5837						212147_at	SMG5	0.5061
206481_s_at	LDB2	0.5837						216928_at	TAL1	0.5059
212792_at	DPY19L1	0.5833						208544_at	ADRA2B	0.5055
203999_at	SYT1	0.5833						208474_at	CLDN6	0.5054
219532_at	ELOVL4	0.5832						208592_s_at	CD1E	0.5045
210968_s_at	RTN4	0.5823						220077_at	CCDC134	0.504
213552_at	GLCE	0.582						216388_s_at	LTB4R	0.504
214874_at	PKP4	0.5818						208111_at	AVPR2	0.5038
209095_at	DLD	0.5818						205983_at	DPEP1	0.5034
202511_s_at	ATG5	0.5817						208333_at	LHX5	0.5033
201652_at	COPS5	0.5814						207274_at	CHRNE	0.5024
208846_s_at	VDAC3	0.581						205993_s_at	TBX2	0.5022
205361_s_at	PFDN4	0.5805						221549_at	GRWD1	0.502
208909_at	UQCRFS1	0.5801						211377_x_at	MYCN	0.5016
221478_at	BNIP3L	0.58						212047_s_at	RNF167	0.5016
217773_s_at	NDUFA4	0.5797						205718_at	ITGB7	0.5012
204679_at	KCNK1	0.5793						213337_s_at	SOCS1	0.501
200927_s_at	RAB14	0.5793						214362_at	RGS12	0.5009
204749_at	NAP1L3	0.5793						221065_s_at	CHST8	0.5009
218788_s_at	SMYD3	0.5791						206820_at	AGFG2	0.5008
202283_at	SERPINF1	0.5791						206126_at	CXCR5	0.5008
219892_at	TM6SF1	0.5789						220973_s_at	SHARPIN	0.5007
213262_at	SACS	0.5789						215427_s_at	ZCCHC14	0.5003
218432_at	FBXO3	0.5784
203182_s_at	SRPK2	0.5784
201327_s_at	CCT6A	0.5784
204226_at	STAU2	0.5782
210621_s_at	RASA1	0.5775
200087_s_at	TMED2	0.5774
203855_at	WDR47	0.5774
205625_s_at	CALB1	0.5769
201192_s_at	PITPNA	0.5756
213555_at	RWDD2A	0.5754
218597_s_at	CISD1	0.5745
202271_at	FBXO28	0.5743
212833_at	SLC25A46	0.5734
201760_s_at	WSB2	0.5726
221620_s_at	APOO	0.5724
213465_s_at	PPP1R7	0.5724
217883_at	MMADHC	0.5721
201955_at	CCNC	0.5721
218761_at	RNF111	0.5716
206698_at	XK	0.5711
208869_s_at	GABARAPL1	0.5711
217963_s_at	NGFRAP1	0.5705
209200_at	MEF2C	0.5695
200650_s_at	LDHA	0.5694
210849_s_at	VPS41	0.5693
200955_at	IMMT	0.5684
208924_at	RNF11	0.5675
203661_s_at	TMOD1	0.5672
219736_at	TRIM36	0.5665
204720_s_at	DNAJC6	0.5658
208934_s_at	LGALS8	0.5656
218209_s_at	RPRD1A	0.5655
208968_s_at	CIAPIN1	0.5655
215440_s_at	BEX4	0.5651
203302_at	DCK	0.565
218623_at	HMP19	0.5649
220979_s_at	ST6GALNAC5	0.5647
216307_at	DGKB	0.5644
217816_s_at	PCNP	0.5644
204154_at	CDO1	0.5643
202396_at	TCERG1	0.5641
209694_at	PTS	0.5633
218613_at	PSD3	0.563
208828_at	POLE3	0.562
212961_x_at	CXorf40B	0.5618
209849_s_at	RAD51C	0.5615
201018_at	EIF1AX	0.5615
212442_s_at	CERS6	0.5614
207738_s_at	NCKAP1	0.5604
201351_s_at	YME1L1	0.5601
201304_at	NDUFA5	0.56
212301_at	RTF1	0.5599
202020_s_at	LANCL1	0.5598
211297_s_at	CDK7	0.5595
200056_s_at	C1D	0.5588
209915_s_at	NRXN1	0.5586
204186_s_at	PPID	0.558
209421_at	MSH2	0.5567
202974_at	MPP1	0.5566
210675_s_at	PTPRR	0.5565
205480_s_at	UGP2	0.5565
202919_at	MOB4	0.5561
218561_s_at	LYRM4	0.5561
201705_at	PSMD7	0.556
221702_s_at	TM2D3	0.556
201121_s_at	PGRMC1	0.5555
203097_s_at	RAPGEF2	0.5553
200030_s_at	SLC25A3	0.555
219485_s_at	PSMD10	0.5548
213186_at	DZIP3	0.5543
218133_s_at	NIF3L1	0.5541
201330_at	RARS	0.5537
213118_at	UHRF1BP1L	0.5536
209440_at	PRPS1	0.5532
212062_at	ATP9A	0.5528
203029_s_at	PTPRN2	0.5528
219140_s_at	RBP4	0.5528
204465_s_at	INA	0.5524
218196_at	OSTM1	0.5524
218100_s_at	IFT57	0.5521
202920_at	ANK2	0.5519
201142_at	EIF2S1	0.5519
222132_s_at	AGK	0.5507
217942_at	MRPS35	0.5503
201223_s_at	RAD23B	0.5502
203401_at	PRPS2	0.5498
200873_s_at	CCT8	0.5496
221622_s_at	TMEM126B	0.5493
208652_at	PPP2CA	0.5491
220966_x_at	ARPC5L	0.549
221381_s_at	MORF4L1	0.549
203403_s_at	RNF6	0.5484
201803_at	POLR2B	0.5481
203390_s_at	KIF3C	0.5478
201837_s_at	SUPT7L	0.5477
207149_at	CDH12	0.5473
204093_at	CCNH	0.5473
218573_at	MAGEH1	0.5462
209647_s_at	SOCS5	0.546
202491_s_at	IKBKAP	0.546
206191_at	ENTPD3	0.5454
215952_s_at	OAZ1	0.5452
201672_s_at	USP14	0.545
206542_s_at	SMARCA2	0.5447
208969_at	NDUFA9	0.5443
202583_s_at	RANBP9	0.5443
202635_s_at	POLR2K	0.543
213904_at	FRRS1L	0.5422
208671_at	SERINC1	0.5419
205633_s_at	ALAS1	0.5415
200642_at	SOD1	0.5405
200097_s_at	HNRNPK	0.5398
200886_s_at	PGAM1	0.5391
203560_at	GGH	0.539
209566_at	INSIG2	0.5388
200718_s_at	SKP1	0.5386
200847_s_at	SARAF	0.5384
220690_s_at	DHRS7B	0.5383
202956_at	ARFGEF1	0.538
211685_s_at	NCALD	0.538
219778_at	ZFPM2	0.5379
202754_at	R3HDM1	0.5378
203224_at	RFK	0.5375
212310_at	MIA3	0.5375
204119_s_at	ADK	0.5373
203895_at	PLCB4	0.5373
218503_at	FOCAD	0.5368
204957_at	ORC5	0.5364
200950_at	ARPC1A	0.5357
201343_at	UBE2D2	0.5355
214769_at	CLCN4	0.5353
204869_at	PCSK2	0.5352
209303_at	NDUFS4	0.5352
218518_at	FAM13B	0.5346
209157_at	DNAJA2	0.5339
212934_at	UBXN2B	0.5339
200732_s_at	PTP4A1	0.5336
210014_x_at	IDH3B	0.5335

## Sheet: cons_methyl_signatures
M1_Probes	M1_Genes	M1_Scores		M2_Probes	M2_Genes	M2_Scores		M3_Probes	M3_Genes	M3_Scores		M4_Probes	M4_Genes	M4_Scores		M5_Probes	M5_Genes	M5_Scores
cg10717149	SLC25A14	0.9911		cg22655232	PPP1R2P9	0.9784		cg26765599	NMRAL1	0.904		cg12268888	FAM198A	0.8628		cg12547839	UBE2O	0.8539
cg04317640	SLC16A2	0.991		cg11049634	BCOR	0.9778		cg06081917	BFAR	0.9013		cg09063372	HDGF	0.8506		cg22330763	SLC29A1	0.8421
cg16221895	EDA	0.9908		cg05130312	LOC286467	0.974		cg17032990	MAP4K4	0.8983		cg11150308	SRP68	0.8505		cg04101806	AFF3	0.8203
cg14191108	MAOA	0.9907		cg14372935	PIR	0.9722		cg02473439	CCAR1	0.8979		cg16129988	UQCRC1	0.8468		cg23400122	MSRA	0.8179
cg10981178	ZBTB33	0.9899		cg06780606	EDA	0.9716		cg02193425	FAM50B	0.8972		cg11371394	TGFBRAP1	0.8406		cg26218110	BAHCC1	0.8153
cg26505478	CUL4B	0.9893		cg09791535	GPC4	0.9714		cg02313013	TMCC3	0.8942		cg04233747	PRELID2	0.8403		cg25119743	CELF2	0.8023
cg23696472	TSPYL2	0.9892		cg09192294	LAS1L	0.9701		cg00489902	POLE	0.8926		cg03330867	TELO2	0.8398		cg06372223	SLC7A5	0.8023
cg05806018	AFF2	0.989		cg07801607	ZMAT1	0.9696		cg10521450	SH3PXD2A	0.8922		cg04426297	B3GAT3	0.8394		cg24897320	CYB561D1	0.8008
cg11594566	LINC00086	0.9884		cg04690567	PHF8	0.9683		cg02041593	SEMA5B	0.8917		cg24695828	ZNF566	0.8324		cg14706739	DMTN	0.7987
cg10201390	DYNLT3	0.9882		cg00098732	HS6ST2	0.9662		cg00245075	GALNT6	0.8911		cg01923255	ATG14	0.8321		cg08202720	PER2	0.7983
cg20749341	LONRF3	0.9881		cg12653510	XIST	0.9662		cg19885979	TRIM26	0.8902		cg26897054	DEDD2	0.8317		cg17518776	PACSIN1	0.797
cg22164912	GNL3L	0.9877		cg27551771	KIAA1210	0.9639		cg00452755	RCC1	0.89		cg11111696	ZNF438	0.8312		cg20318252	MSI2	0.7966
cg20766178	NHSL2	0.9875		cg01037726	PNCK	0.9627		cg02450267	MOG	0.8876		cg25426560	DHX16	0.8309		cg24107728	LRP8	0.7962
cg18989810	DUSP9	0.9874		cg04704683	POF1B	0.9617		cg23384027	NFE2	0.8875		cg05623562	RBFA	0.83		cg08506743	NTM	0.7943
cg22604777	MAGEH1	0.9874		cg08209935	ARMCX5	0.9602		cg02713352	B4GALNT1	0.8874		cg24715473	CNEP1R1	0.829		cg20685981	MEGF8	0.7929
cg13203541	PGK1	0.9872		cg04613080	CNGA2	0.9576		cg23361764	TENM4	0.8874		cg05591758	WBP1	0.8287		cg00922522	RIMBP2	0.7897
cg07867687	FTSJ1	0.9871		cg06143713	ARHGEF9	0.9575		cg16047828	C12orf76	0.8865		cg08959992	PCBP2	0.8286		cg06749819	CCDC149	0.789
cg08298085	ATP7A	0.9868		cg04484695	MAOB	0.9567		cg11414263	C21orf58	0.8864		cg11455018	SRCAP	0.825		cg18115541	ATP2B2	0.7888
cg20015269	CLCN5	0.9868		cg22655582	MTM1	0.9566		cg02243207	TBCEL	0.885		cg05290489	RPP40	0.8248		cg20967819	GALNT18	0.7873
cg13649400	FAM120C	0.9866		cg15917060	MSN	0.9554		cg19605415	KIAA1024	0.8845		cg20368988	FOXF1	0.8241		cg08557246	ABLIM2	0.7867
cg08479532	AMMECR1	0.9866		cg24741770	FAAH2	0.9549		cg26206680	SPECC1	0.8844		cg08235912	CLCN2	0.8232		cg03208245	MTSS1L	0.7849
cg25206026	MOSPD1	0.9864		cg22597771	GABRA3	0.9544		cg13761284	FAM102A	0.8829		cg21574435	P4HTM	0.8232		cg20994561	BAI1	0.7831
cg27501723	MID2	0.9863		cg23859208	AIFM1	0.9536		cg12435059	GOLGA4	0.8825		cg22625903	AHNAK	0.8226		cg09076584	SGK494	0.783
cg13915481	RAI2	0.9862		cg23812886	SSX5	0.9535		cg24527452	TPTE2P3	0.8825		cg22382706	RNF11	0.8224		cg19143990	LYSMD2	0.7803
cg19949137	HTATSF1	0.9861		cg12543929	YIPF6	0.9532		cg24705158	COL23A1	0.8823		cg01250046	MRPL17	0.8216		cg09802018	DGKZ	0.7793
cg18689730	PGRMC1	0.986		cg02180505	MAGEB1	0.9526		cg03775901	CNDP1	0.8822		cg19895380	FAM72D	0.821		cg14885762	SEPT9	0.7789
cg19005062	SYP	0.986		cg00426668	CAPN6	0.9524		cg00237010	NINJ2	0.882		cg05970992	KIAA0232	0.8208		cg23207527	RBM24	0.7776
cg14350469	DKC1	0.9859		cg08812937	PNMA5	0.9522		cg15841310	SNX11	0.8818		cg23166955	ALDOA	0.8205		cg01701837	PNPLA7	0.7769
cg20113724	ZCCHC12	0.9854		cg12454245	NDUFB11	0.9519		cg00928751	KCNJ2	0.8814		cg13382596	SEPT3	0.8203		cg01303236	ENC1	0.7767
cg00810519	SLC35A2	0.9853		cg11293764	VSIG1	0.9516		cg25148341	ANKH	0.8809		cg00359325	USP4	0.8203		cg18396403	TMEM184B	0.776
cg02148711	ATRX	0.9852		cg16440909	MAMLD1	0.9505		cg27482432	SH2B2	0.8802		cg10619144	ATP5A1	0.8201		cg27598956	LINC00599	0.7754
cg09253663	APLN	0.9851		cg23954847	TFE3	0.9503		cg06702726	TPMT	0.8791		cg09514717	VARS	0.82		cg08626653	NYAP1	0.7752
cg13766601	ATP6AP1	0.9851		cg26140100	APLN	0.9502		cg26120226	PHLDA3	0.8786		cg18229647	ZNF428	0.8199		cg11802781	SHANK2	0.775
cg07507339	FAM3A	0.9849		cg03121419	DCAF12L1	0.9495		cg25396488	ZFP57	0.8783		cg21800906	QSER1	0.8195		cg10365984	BACH2	0.7742
cg18998000	IRAK1	0.9848		cg01382771	GLRA4	0.949		cg15862841	SLC25A29	0.877		cg13160963	TMEM170B	0.8189		cg12974832	SNTB1	0.7738
cg00583618	MAGIX	0.9848		cg05456652	FAM47B	0.9485		cg19926144	DIP2C	0.8765		cg07561554	CYR61	0.8184		cg17316966	TCEB1	0.7735
cg17547524	DOCK11	0.9848		cg18811184	PPEF1	0.9485		cg10155304	CORO1C	0.8764		cg04726876	SMARCA2	0.8167		cg12992443	DLGAP4	0.773
cg18102950	THOC2	0.9847		cg25131597	OPHN1	0.9478		cg27181716	TF	0.8764		cg00850340	FAM53B	0.8163		cg22800743	CASC15	0.7729
cg11185978	PRDX4	0.9841		cg02438576	PLXNA3	0.9476		cg03560685	MBP	0.8763		cg14610189	CBX8	0.8162		cg06413794	AACS	0.7707
cg19060387	AIFM1	0.9839		cg15521097	ITIH6	0.9472		cg06483739	RCN1	0.8763		cg02607026	AP2A1	0.8147		cg00351537	ZNF358	0.7702
cg06945800	SOWAHD	0.9839		cg05223249	PFKFB1	0.9472		cg02267756	SGK2	0.8761		cg01939479	FAN1	0.814		cg03523676	CPNE6	0.7692
cg02510708	STAG2	0.9837		cg13812570	SPANXN1	0.9471		cg01959621	RORA	0.8759		cg13022174	SS18	0.814		cg27438980	IGF1R	0.7691
cg16488754	MTMR1	0.9836		cg23698976	MIR2114	0.9471		cg16863382	CTRB1	0.8757		cg08612601	ZBTB12	0.8137		cg23058673	TNRC18	0.769
cg05438092	FLNA	0.9835		cg07069660	AKAP4	0.9466		cg15031753	STOX2	0.8756		cg07688933	TMEM160	0.8136		cg14458315	GABBR2	0.7673
cg20057595	TAB3	0.9835		cg04137897	WDR45	0.9461		cg15949845	PLEKHH1	0.8753		cg12646642	ATP6V0B	0.8135		cg09884146	SPRED2	0.7671
cg00575851	LINC00087	0.9834		cg14931238	RAB41	0.9457		cg06528773	B3GAT3	0.8751		cg07197864	PEF1	0.8135		cg23886101	NUDCD3	0.7671
cg04596655	SMARCA1	0.9833		cg13781721	MBNL3	0.9457		cg00723137	ATP9B	0.875		cg27026509	AGO1	0.8132		cg19562707	SPINT2	0.7662
cg12064531	USP51	0.983		cg01109660	GPR64	0.9448		cg18754985	CLDND1	0.8746		cg06629086	CHD4	0.8123		cg25758195	STK32C	0.7661
cg14513804	UTP14A	0.983		cg27550498	MED12	0.9445		cg01136942	GSN	0.8743		cg17539315	LARP4	0.8107		cg10479234	TBR1	0.7649
cg26628435	BEX1	0.983		cg21635956	BGN	0.9437		cg09262197	C1orf174	0.874		cg11886014	C5orf51	0.8089		cg24313592	CLPB	0.7636
cg19840763	PCDH19	0.9828		cg13781096	SSX3	0.9434		cg21422291	LRRC8B	0.8739		cg15125757	ZNF391	0.8087		cg00744524	TMEM151B	0.7628
cg25940844	MAP3K15	0.9828		cg27053580	AWAT2	0.9432		cg10433904	EPB41L2	0.8737		cg05484920	SNRNP70	0.8083		cg05650674	CDH3	0.7626
cg00680673	OTUD5	0.9826		cg26953403	MAGEA12	0.9431		cg13226797	GAB2	0.8735		cg15157840	HDAC7	0.8079		cg20051314	LRRN4CL	0.7626
cg06673178	SHROOM4	0.9826		cg01816615	AMOT	0.943		cg03340303	VPS13B	0.8734		cg00302793	PPP3CA	0.8079		cg16825062	ARHGAP44	0.7623
cg13797960	STARD8	0.9822		cg18497064	DDX26B	0.9422		cg07101926	CAPN3	0.8729		cg05643110	SLC33A1	0.8078		cg27280535	MFHAS1	0.7623
cg01742836	FHL1	0.982		cg16635881	CLDN2	0.942		cg06745684	CLDN14	0.8727		cg24212420	ZSWIM4	0.8076		cg18595324	FABP3	0.762
cg00011891	UBL4A	0.982		cg01905377	FOXP3	0.9409		cg09992387	DHCR24	0.8721		cg10005960	ACOX3	0.8076		cg03187301	MCRS1	0.7618
cg21953876	PRPS2	0.982		cg21232685	GPRASP1	0.9408		cg08719515	SEMA6A	0.8721		cg11371681	SH3BGRL3	0.8075		cg06895137	SNX8	0.7616
cg21327581	SYN1	0.9819		cg24462545	MAGEB3	0.94		cg04904388	LOXL3	0.8717		cg18969256	SIRPA	0.8073		cg04228428	KCND3	0.761
cg26680189	HDAC6	0.9819		cg04185841	TCEAL5	0.9389		cg02904800	TSPAN12	0.8708		cg05303289	CAP1	0.8072		cg17338821	FLNB	0.7604
cg27123903	FAM50A	0.9818		cg04624564	FTX	0.9386		cg20723792	FAM53B	0.87		cg05930162	GPBP1L1	0.8065		cg04039799	NAV2	0.76
cg27609596	PTCHD1	0.9817		cg00389276	FAM9C	0.9386		cg25210884	PDE1C	0.87		cg00787661	NCL	0.8063		cg19476622	CABLES1	0.7592
cg24790801	BEX4	0.9816		cg11331191	ASB12	0.9384		cg03762242	GAS7	0.8697		cg08148052	STIP1	0.806		cg08317801	CLEC4A	0.7592
cg19587616	PRAF2	0.9816		cg05418779	MCF2	0.9384		cg02969624	TIMP2	0.8697		cg23547073	ABCB6	0.8054		cg10126234	ZFYVE21	0.7589
cg00026186	PORCN	0.9815		cg08823898	IDS	0.9381		cg23047203	RASGRF1	0.8684		cg03995744	MTR	0.8044		cg04503093	SND1	0.7585
cg19834421	SNX12	0.9814		cg22946377	OTUD5	0.9381		cg14215515	MVB12B	0.8673		cg02689293	CDK6	0.8041		cg16812352	ADCY9	0.7584
cg24818939	GPRASP1	0.9813		cg00735885	LHFPL1	0.938		cg05833610	AGAP1	0.8673		cg14205524	SNAP23	0.8039		cg18232841	FXYD3	0.7582
cg17035182	KLHL13	0.9812		cg19491742	APEX2	0.9378		cg23235384	MYOT	0.8665		cg10162464	ZNF282	0.8038		cg13852398	TMEM132A	0.758
cg23429746	DLG3	0.9811		cg01674874	MAGIX	0.9377		cg21643547	TMCC2	0.8664		cg18828883	EFNA3	0.8038		cg26596307	CX3CL1	0.7572
cg02195366	MSL3	0.981		cg18963065	BMX	0.937		cg22822599	CHD7	0.8663		cg09669853	TLL1	0.8038		cg05755354	FRMD4A	0.7562
cg08656747	ZNF81	0.9809		cg23476112	CXorf27	0.9362		cg23387863	PEAK1	0.8663		cg12074035	GPR89A	0.8037		cg06620723	VPS13D	0.7561
cg12472218	SCML1	0.9808		cg14095733	SMEK3P	0.9361		cg08903077	ZZEF1	0.8656		cg24053721	RNF150	0.8035		cg16171484	SGPP2	0.7557
cg20504202	TSR2	0.9804		cg00206332	GABRE	0.936		cg00213295	TMEM132E	0.8648		cg08966978	STAMBPL1	0.8034		cg15374435	SPRY2	0.7545
cg08118032	KRBOX4	0.9804		cg23140620	PAK3	0.9357		cg15035590	LRIG1	0.8648		cg16193765	PWP2	0.8031		cg00491412	KIF5C	0.7544
cg25528646	GABRE	0.9804		cg04211807	ZCCHC13	0.9353		cg19746375	PTPRN2	0.8645		cg00029397	DCTN2	0.8025		cg25413575	TBCD	0.7543
cg18932686	LAGE3	0.9802		cg17928317	MAGEC3	0.9352		cg19515186	CCT7	0.8639		cg08005943	C1orf198	0.8023		cg15262728	ITM2C	0.7536
cg00963467	HMGB3	0.9801		cg04929022	VGLL1	0.935		cg21484515	SPG20	0.8635		cg25974586	SNTA1	0.802		cg23749046	GPR61	0.7535
cg00240113	ZIC3	0.9801		cg13176022	XG	0.9349		cg20754324	SOX10	0.8628		cg20337305	PSMA3	0.8015		cg05098118	GPR123	0.7532
cg08950703	ZNF711	0.98		cg27394478	ZFP92	0.9348		cg27055236	ZNF778	0.8625		cg06942064	PLXNA2	0.8012		cg22716633	PPP2R2C	0.7532
cg09418475	SLC10A3	0.98		cg22203323	CACNA1F	0.9348		cg00290101	FAT3	0.862		cg09982005	SMAD3	0.8008		cg24355182	TRPM2	0.7529
cg00622384	RPL39	0.98		cg11291200	MAGEB2	0.9343		cg05927789	TTC7A	0.8618		cg01905698	ATE1	0.8003		cg19447962	RAI1	0.7524
cg11152253	WDR45	0.9799		cg13172884	P2RY4	0.9342		cg09981841	EPN2	0.8611		cg23091741	PYCR2	0.8002		cg12642651	GAS7	0.7524
cg00139317	PCYT1B	0.9798		cg06742180	XIAP	0.9337		cg03658003	SIAH1	0.861		cg16104481	ENSA	0.8001		cg20998539	ERN1	0.7518
cg23990273	GABRQ	0.9796		cg06140761	CCDC120	0.9329		cg14210811	GTF3C2	0.8608		cg03112782	MEAF6	0.7997		cg02592743	GPR116	0.7516
cg22817647	GPRASP2	0.9796		cg14368852	ZNF185	0.9327		cg15106452	RNF208	0.8608		cg22343459	PKNOX2	0.7994		cg17069473	ZBTB16	0.7514
cg00399450	RLIM	0.9796		cg14880205	FAM47A	0.9323		cg14679230	LIPE	0.8607		cg24946133	JUN	0.7992		cg12632832	ARHGEF11	0.751
cg17736560	ZNF185	0.9794		cg24286301	GUCY2F	0.9321		cg01092932	MIR181B1	0.8604		cg03193417	SMARCC2	0.7985		cg05506446	CHRM4	0.7503
cg26584339	XK	0.9793		cg21294096	AMMECR1	0.9321		cg20267408	SERPINA1	0.8599		cg15872672	CEP70	0.7981		cg27431877	NCOR2	0.7495
cg20439892	NGFRAP1	0.9793		cg27623334	CXorf61	0.932		cg19671650	TANC1	0.8596		cg21820517	ECE1	0.7978		cg20707066	PTPN5	0.7494
cg05704524	NKAPP1	0.9792		cg10423328	SATL1	0.9316		cg16195245	CHADL	0.8595		cg03463641	DNMT3A	0.7977		cg17118948	CACNB1	0.7492
cg09207137	SMS	0.9792		cg20638572	FGF16	0.9312		cg01456030	PTPLB	0.8591		cg19642148	DHX30	0.7977		cg18644653	BSN	0.7486
cg15536552	ACSL4	0.9792		cg02059755	HEPH	0.9311		cg06362799	CRYBA1	0.859		cg14916382	PARP8	0.7976		cg02035961	CYTH3	0.7485
cg24479484	MECP2	0.9791		cg10127415	MAGEB6	0.931		cg08180884	ZNF536	0.8589		cg07164266	COMMD2	0.7972		cg15416179	MAP2K3	0.7482
cg03834574	KLF8	0.9791		cg26674361	TBC1D25	0.9309		cg05987787	SYNJ2	0.8589		cg14497869	SFXN5	0.7964		cg15608892	PLXNA1	0.7482
cg19854896	TSC22D3	0.979		cg11871337	SPIN3	0.9309		cg22622123	SLC37A4	0.8583		cg20820982	DACT1	0.7958		cg00286773	MICAL2	0.7482
cg05740522	ENOX2	0.979		cg12742739	GAB3	0.9308		cg12349874	RHOBTB1	0.8582		cg20930094	CKAP2L	0.7957		cg01429933	PLEKHG5	0.7476
cg08282969	XIAP	0.979		cg00008932	RPS4X	0.9303		cg26455386	MPRIP	0.8577		cg07683663	LSM6	0.7957		cg12363726	BAIAP2	0.7474
cg08059778	BCORL1	0.9788		cg26738106	MXRA5	0.9298		cg25490334	ESR1	0.8576		cg04795350	ANGEL2	0.7957		cg03116016	C16orf45	0.7472
cg06139288	ARHGAP6	0.9786		cg00960300	BCYRN1	0.9294		cg00738345	CUEDC1	0.8575		cg07935924	DNAJB5	0.7955		cg21248989	CACNA1B	0.7471
cg19928247	TCEAL1	0.9785		cg24822127	FATE1	0.929		cg21580456	SLC41A3	0.857		cg18689130	FYN	0.7955		cg18817750	PSD	0.7469
cg01825872	OPHN1	0.9785		cg09789474	BHLHB9	0.9282		cg01145353	HTRA1	0.8569		cg06927324	DNAL1	0.7953		cg06528816	TTC7A	0.7465
cg01716666	NKAP	0.9784		cg21700475	GPR119	0.928		cg16744911	SCD	0.8569		cg22846949	PARN	0.7953		cg10623530	PRKAR1B	0.7461
cg13645300	PLP2	0.9781		cg09177473	MIR1256	0.9273		cg01199408	MRVI1	0.8567		cg12069248	MUS81	0.7953		cg26838949	KIF21B	0.7461
cg27501007	IL13RA1	0.9779		cg19937098	IKBKG	0.9256		cg15523980	SLC35F3	0.8566		cg06448155	ILVBL	0.7953		cg17075459	ADD2	0.7457
cg18799866	SLC9A7	0.9779		cg27509967	KDM5D	0.9254		cg23031141	OPTC	0.8564		cg26236440	CHCHD5	0.7952		cg17854440	ENPEP	0.7449
cg25591670	PBDC1	0.9778		cg07747963	RPS4Y2	0.9251		cg22954978	MTHFD1L	0.8562		cg04311227	BSDC1	0.7947		cg16372520	NRXN3	0.7448
cg25656978	RBM3	0.9778		cg11275015	SSX7	0.925		cg04341454	SAG	0.8561		cg02323694	PPP1R12A	0.7946		cg14104626	ADAM19	0.7447
cg25225807	ARHGEF9	0.9776		cg03025340	SLC10A3	0.9248		cg03860768	BLK	0.856		cg16089416	LMNB1	0.7946		cg02856481	JARID2	0.7431
cg05476522	FGD1	0.9776		cg10208578	SLC35A2	0.9245		cg14120476	WSCD1	0.8555		cg09909351	ADCK2	0.7945		cg26648103	SYT12	0.743
cg10088372	PHF6	0.9775		cg06925836	WAS	0.924		cg14009912	SHC3	0.8553		cg18247126	SC5D	0.7944		cg22829799	GRAMD4	0.7428
cg23154024	SPIN3	0.9775		cg09475041	F9	0.9239		cg11247129	KLHL32	0.8552		cg07220085	FAM214A	0.7939		cg22200744	MYT1L	0.7427
cg15165694	SLC25A43	0.9775		cg20220865	AWAT1	0.9232		cg17890233	DAGLB	0.8552		cg11496811	IER5	0.7939		cg16345114	ERGIC1	0.7427
cg06558166	GPC4	0.9775		cg10794473	MIR1468	0.9223		cg11401784	FBLIM1	0.8551		cg26152388	PTPN12	0.7937		cg18647989	CBX6	0.7423
cg16756025	ZNF275	0.9775		cg10465607	CXorf40A	0.9223		cg01709589	CRISPLD2	0.855		cg20744809	CMTR2	0.7936		cg13565928	OLFM1	0.7416
cg02301364	PRPS1	0.9773		cg11941773	ATP6AP2	0.9222		cg09988291	PSD3	0.8549		cg06746154	GPAA1	0.7935		cg07665929	STK10	0.7416
cg17036062	ARX	0.9772		cg05929865	TEX11	0.9216		cg21035374	NWD1	0.8547		cg26085162	MKRN2	0.7934		cg25365990	LDB3	0.7416
cg14314451	LOC92249	0.9772		cg05264033	MAGEE2	0.9215		cg11548059	TRERF1	0.8545		cg02750385	NAA16	0.7925		cg18249027	DGKI	0.7409
cg24194941	VBP1	0.9772		cg02060618	BMP15	0.9212		cg03906031	STARD10	0.854		cg16611736	LCMT1	0.7923		cg02389195	HRH2	0.7405
cg23694557	IGSF1	0.9772		cg05407550	F8	0.921		cg04761824	DEC1	0.8538		cg03494797	DPY19L4	0.792		cg02544257	FUK	0.7401
cg17934320	PJA1	0.9771		cg14168975	ALAS2	0.9208		cg01198184	CDC42BPB	0.8532		cg15208284	BBX	0.7916		cg03101580	TOLLIP	0.7401
cg16976875	MID1IP1	0.9769		cg23846114	PRRG3	0.9206		cg04844207	LDLRAD3	0.8532		cg07087557	ADCK3	0.7913		cg19324118	ATXN7L1	0.7396
cg16104634	NR0B1	0.9769		cg18827893	DCAF8L2	0.9205		cg14387153	KDM2B	0.8524		cg20414838	MAGOH	0.7912		cg12752647	SPOCK2	0.7394
cg00996177	RPGR	0.9768		cg25791017	DGAT2L6	0.9199		cg00241281	PACS2	0.8524		cg20089077	ZNF420	0.7912		cg19822110	RCCD1	0.7388
cg20085077	ARMCX4	0.9767		cg14383004	ZNF75D	0.9192		cg27596275	TMEM218	0.852		cg25435270	FBXO30	0.791		cg17827017	PLXNA2	0.7379
cg27207144	RPL10	0.9767		cg18447077	ZCCHC5	0.9189		cg05238782	DPYSL2	0.8519		cg02372712	ZNF467	0.7908		cg00326785	RAPGEF5	0.7372
cg07507776	ZXDB	0.9766		cg23572455	SLC9A7	0.9189		cg21908420	DUSP10	0.8519		cg13703666	B3GNT1	0.7908		cg12078253	PKDCC	0.737
cg06427226	RNF128	0.9765		cg26699341	RAB9B	0.9183		cg08462941	PTPRS	0.8518		cg13747794	DNAJA4	0.7908		cg16320419	BHLHE40	0.7367
cg10426500	MMGT1	0.9765		cg25731337	MAGEA5	0.9181		cg05106785	IL1RAP	0.8518		cg14896306	CTU1	0.7904		cg27229664	KIAA0513	0.7366
cg22484503	VMA21	0.9762		cg00403724	TNMD	0.9172		cg15805451	COBL	0.8518		cg24848535	FBXO31	0.7899		cg13373757	CACNA1C	0.7359
cg23493872	SLC9A6	0.9762		cg16576300	ZC4H2	0.9172		cg13187539	TRPM1	0.8518		cg25164226	TBC1D22A	0.7898		cg07944862	RARA	0.7358
cg07419801	MST4	0.9761		cg12584889	NXF3	0.9169		cg22731763	SLC26A9	0.8517		cg14086791	ORAOV1	0.7896		cg13784578	NCS1	0.7357
cg13304035	MAP7D3	0.9761		cg08291487	MIR890	0.9169		cg22843146	C15orf59	0.8517		cg15984822	CCDC6	0.7893		cg08103144	SYNPO	0.7355
cg12291192	TBC1D25	0.976		cg18512807	TEX13B	0.9166		cg01942226	TRIM2	0.8512		cg24142014	PCGF1	0.7892		cg00953201	SLC7A1	0.7354
cg23443158	EMD	0.976		cg03321558	TMEM185A	0.9165		cg02144030	WDR20	0.8506		cg02564756	CNBP	0.7891		cg10206933	BNIP3	0.7353
cg07674503	RAP2C	0.9759		cg17037297	CYBB	0.9165		cg14851608	ZBTB40	0.8506		cg23311549	MLF2	0.7888		cg12599168	EPHB6	0.7349
cg19797013	FAM199X	0.9759		cg14260465	LUZP4	0.9152		cg00948250	KCNJ10	0.8505		cg03801144	PPP6C	0.7886		cg12876620	FAT1	0.7349
cg05786601	AR	0.9757		cg16536563	SLC38A5	0.9151		cg14535518	MAG	0.85		cg25839330	EIF1B	0.7884		cg09869811	NUTF2	0.7348
cg22252245	CASK	0.9756		cg14671357	TTTY12	0.9146		cg21323630	PCBP4	0.85		cg20689054	FBXW7	0.7884		cg25466245	SUSD4	0.7346
cg09720515	HDAC8	0.9755		cg25377867	PLP2	0.9145		cg25680629	CRTAP	0.85		cg13096724	MYO18A	0.7883		cg16936561	RAB11FIP5	0.7346
cg05707815	PHKA1	0.9755		cg15431336	PCDH11Y	0.9144		cg00388660	ANTXRL	0.8498		cg14276619	HRK	0.7882		cg22933646	EEF1G	0.7344
cg03900860	MCTS1	0.9754		cg01742164	CD99L2	0.9141		cg25262147	TSPAN18	0.8496		cg06362796	SFSWAP	0.7879		cg02771142	PAX6	0.7339
cg23251359	DGKK	0.9753		cg22810426	ATP2B3	0.9138		cg08858295	OTUD7B	0.8495		cg18714585	SETD8	0.7878		cg26336701	MANSC1	0.7334
cg16515238	TMEM255A	0.9752		cg25047306	MIR384	0.9134		cg18316735	LINC00628	0.8494		cg01358551	AP2S1	0.7877		cg01765653	GABBR1	0.7334
cg25179313	ARMCX3	0.9749		cg04929015	RAI2	0.9132		cg05777919	TRAPPC12	0.849		cg05447186	PANK2	0.7875		cg14613594	SIRPA	0.7333
cg00604086	YIPF6	0.9749		cg09228985	BCORP1	0.9132		cg05245416	LOC150568	0.8488		cg19884546	NOL12	0.7873		cg14165909	LOXHD1	0.7331
cg13806096	MAGEE1	0.9748		cg18633002	SLC7A3	0.9126		cg13569868	FOXN3	0.8487		cg13913012	SPOCK3	0.7872		cg09824558	FRMD5	0.7328
cg24888621	DDX26B	0.9748		cg24258881	NKAPP1	0.9112		cg00660765	FRMD4B	0.8487		cg04464219	MTDH	0.7869		cg11043251	RUNX1T1	0.7327
cg18507125	RPL36A	0.9747		cg03675615	PAGE4	0.9112		cg10151196	EVI5L	0.8485		cg01300546	LRRN1	0.7867		cg23313005	FAM193B	0.7321
cg15165114	ZXDA	0.9747		cg16821267	MAGEB10	0.9111		cg09091752	DNAJC17	0.8484		cg14706575	RTN4	0.7866		cg21900589	RHOBTB2	0.7319
cg23503517	POLA1	0.9745		cg06831832	SPANXN4	0.911		cg15604953	LEFTY1	0.8483		cg00766889	SEPHS1	0.7864		cg05650628	CHRM1	0.7318
cg14479037	MORC4	0.9745		cg18617708	SERPINA7	0.9107		cg14649566	ADSS	0.8481		cg25820220	OXR1	0.7864		cg14519150	DDOST	0.7317
cg01120894	RAB33A	0.9742		cg04351468	RBMY1A3P	0.91		cg09740313	PLEKHS1	0.8477		cg27507545	LDB1	0.7864		cg01185345	STK24	0.7314
cg14258356	ELK1	0.9742		cg15281205	TTTY14	0.9095		cg08361180	FBXW4	0.8469		cg09672152	PPT2	0.7862		cg02825887	CNTFR	0.7313
cg23299576	TMEM185A	0.9742		cg01984154	RPS4Y1	0.9094		cg03902718	PRR5L	0.8469		cg00012792	BLOC1S5	0.7861		cg01149264	RAB40C	0.7312
cg04238548	TBC1D8B	0.9742		cg00673685	ZCCHC16	0.9093		cg01516737	PPP2R2A	0.8468		cg10380709	DIDO1	0.7861		cg16618141	CLIP1	0.7309
cg06818142	TIMM8A	0.9741		cg04141767	AFF2	0.9092		cg13363823	MYCL	0.8468		cg03609269	SCP2	0.786		cg23028740	C1orf100	0.7309
cg09018810	IDS	0.9739		cg17560693	TBX22	0.9091		cg13696013	IARS	0.8468		cg20843286	BLOC1S2	0.786		cg02744046	LIPC	0.7304
cg05091873	CD99L2	0.9737		cg03601053	DDX3Y	0.9086		cg18530920	SGCD	0.8468		cg03688640	ACLY	0.7859		cg16416158	ECE1	0.7304
cg19321437	HDX	0.9736		cg08355317	BTK	0.9084		cg17300275	ZNF488	0.8467		cg10428805	ZNF700	0.7857		cg00429268	KCNB1	0.7298
cg24351198	WDR13	0.9735		cg04593531	LINC00889	0.9082		cg15401913	CTBP2	0.8466		cg10391950	CORO2B	0.785		cg24760869	ABLIM1	0.7292
cg22823767	SCML2	0.9735		cg26928789	TTTY10	0.9082		cg27089714	KIAA0196	0.8464		cg23587050	FDX1	0.7848		cg05524458	ANKRD33B	0.7292
cg02501924	TSPAN6	0.9733		cg01178063	OTUD6A	0.9079		cg17503200	SLCO3A1	0.8461		cg05347932	ANKRD13A	0.7847		cg20706778	EVA1A	0.729
cg02994943	MPP1	0.9732		cg25549519	MAGEA10	0.9079		cg15371566	SLC7A14	0.8459		cg24256946	PTBP1	0.7847		cg25585967	TRIO	0.7286
cg01747155	TMLHE	0.9731		cg27046940	ELF4	0.9072		cg23586440	C20orf112	0.8458		cg14255089	ZMYND11	0.7845		cg18741439	CSGALNACT1	0.7283
cg11673471	ZDHHC9	0.9729		cg21956484	XPNPEP2	0.9069		cg00995324	HIPK2	0.8456		cg21988233	ZNF8	0.7845		cg16796127	SFXN5	0.7274
cg05554396	TCEAL8	0.9729		cg09804407	NLGN4Y	0.9067		cg20505372	NPTN	0.8454		cg20118957	HNRNPD	0.7843		cg09694921	DCPS	0.727
cg11858468	CCDC160	0.9728		cg06145357	MAGEA8	0.9066		cg27584647	INSIG2	0.8451		cg09214983	RAB40C	0.7842		cg01320698	PIK3CD	0.7263
cg09523186	BRWD3	0.9727		cg17560699	UTY	0.9057		cg24557917	TRIM75	0.8451		cg09012337	ARHGEF17	0.7842		cg27337540	MKLN1-AS1	0.726
cg26746069	WDR44	0.9727		cg17274142	GPR112	0.9055		cg06129556	CSNK1G1	0.8449		cg19303637	TNFRSF19	0.7841		cg04470557	SLC22A4	0.7256
cg25870731	LDOC1	0.9724		cg19933709	SLC6A14	0.9051		cg19881032	SLC16A8	0.8445		cg06930095	SEC11A	0.7839		cg03264729	PDE2A	0.7256
cg25228188	FGF13	0.9722		cg11494656	ARR3	0.9046		cg04459499	DAAM2	0.8445		cg05011232	ETV4	0.7835		cg22645209	KANSL3	0.7256
cg00428314	UBE2A	0.9721		cg20494209	IRAK1	0.9045		cg18623216	PLCH1	0.8444		cg27439964	CHD9	0.7834		cg09976369	TSSC1	0.7254
cg19056391	EFNB1	0.972		cg01911472	TBL1Y	0.9045		cg13584258	SEMA4D	0.844		cg00419759	PHTF1	0.7834		cg22644321	TRIB1	0.7253
cg13130271	PCSK1N	0.9719		cg26352143	POLA1	0.9039		cg02131465	RD3	0.844		cg15105785	MDGA1	0.7833		cg03172688	PCDH1	0.725
cg12075609	GAB3	0.9717		cg06431415	GPC3	0.9036		cg04585435	UBE2G1	0.844		cg02865498	FARSA	0.7831		cg13814351	FAM163B	0.7249
cg23277098	LAS1L	0.9716		cg05313921	UBE2DNL	0.9025		cg24620709	TMEM161B	0.8439		cg07434407	ASAH1	0.7829		cg21201401	LIME1	0.7249
cg07297906	GPC3	0.9711		cg14746118	BRS3	0.9024		cg22725222	TARBP2	0.8438		cg24737900	FDXR	0.7828		cg27122888	NRXN2	0.7248
cg15816181	POU3F4	0.9711		cg21649182	ARHGEF6	0.9024		cg26526503	LSMEM1	0.8437		cg15270851	CARS2	0.7828		cg08710564	ST5	0.7248
cg24258005	FAM104B	0.971		cg02019068	FTSJ1	0.9023		cg10226036	KRT37	0.8433		cg25506288	MAMSTR	0.7825		cg09998451	RAB3A	0.7245
cg14322166	NLGN3	0.9708		cg01951307	FAM122C	0.9017		cg20522104	DLG2	0.8431		cg19448990	TOB2	0.782		cg06405341	AXIN2	0.7243
cg10987536	HUWE1	0.9707		cg16242750	ARHGAP6	0.9015		cg02956499	TET3	0.8426		cg16253551	MDC1	0.782		cg24676612	KCNA2	0.7239
cg05566296	GPR101	0.9706		cg03130686	ZC3H12B	0.9011		cg06786237	FAM192A	0.8426		cg14490761	ETF1	0.7816		cg05977053	ANK1	0.7239
cg16488059	LANCL3	0.9706		cg07318999	ARMCX4	0.901		cg01741616	ARHGAP23	0.8421		cg00548143	ITPKB	0.7814		cg00172603	SSBP3	0.7236
cg16403901	PPP1R3F	0.9702		cg14019861	ELK1	0.9004		cg02815014	PLEKHM3	0.8421		cg00672638	ARHGAP26	0.7814		cg25336900	SEMA3F	0.7235
cg18288715	FOXO4	0.9702		cg17281355	FAM3A	0.8998		cg11160572	PALLD	0.8419		cg05452345	GIN1	0.7812		cg12658929	CARKD	0.7228
cg01556010	UPRT	0.9701		cg03052502	FAM197Y2	0.8994		cg01031983	KLF15	0.8418		cg19988880	CIT	0.7812		cg01238234	SYT16	0.7224
cg02283535	IL1RAPL2	0.97		cg03744357	XRCC6P5	0.899		cg00284386	ARHGEF10	0.8417		cg00306421	RIOK3	0.7807		cg02592133	KIAA1211L	0.7221
cg16641060	NKRF	0.9699		cg11534974	TAB3	0.8981		cg05958352	RNASE1	0.8417		cg05024413	HSPA4L	0.7806		cg20038346	YJEFN3	0.7221
cg02626719	ARMCX2	0.9698		cg18777226	FAM45B	0.8971		cg01648659	DNER	0.8416		cg17887936	CHRNB2	0.7804		cg09850478	MPPED1	0.722
cg17571554	DACH2	0.9698		cg17388653	IL2RG	0.8969		cg10259872	PDIA5	0.8415		cg19087119	ZNF195	0.7801		cg08203192	PRKCE	0.7219
cg01430241	GDI1	0.9697		cg05530472	AMELY	0.8964		cg24346868	UBE2E1	0.8413		cg06454326	RPL8	0.7801		cg01259126	GAS2L1	0.7215
cg22776211	FAM155B	0.9696		cg20931907	CXorf67	0.8961		cg02323958	FAM49B	0.8413		cg07225547	KANSL1L	0.7795		cg19808085	MAPK8IP2	0.7212
cg12239365	NUDT10	0.9695		cg05902740	RGAG1	0.8961		cg11751613	FARP2	0.8411		cg15054197	LSM4	0.779		cg06044945	ARHGEF4	0.721
cg13286902	TRMT2B	0.9695		cg22332696	TDGF1P3	0.8956		cg22692507	ATG10	0.841		cg14601560	SCLY	0.779		cg20706597	HDAC4	0.7208
cg00192980	TAF9B	0.9694		cg03008405	ARHGAP4	0.8952		cg05305099	GPR56	0.8409		cg16050957	RBBP6	0.7788		cg14297029	SSTR3	0.7206
cg04217946	DMD	0.9693		cg12614283	MAGEC1	0.8951		cg19548763	LDLRAD4	0.84		cg00526576	ZNF747	0.7786		cg02386604	SYBU	0.7206
cg01364818	ZNF280C	0.9693		cg17280129	NHS	0.8949		cg03017850	SPTBN1	0.8398		cg12635664	SAR1A	0.7785		cg11384744	TSPAN13	0.7205
cg02770249	LAMP2	0.9693		cg27124742	DDX53	0.8946		cg15840151	C10orf120	0.8398		cg03959347	BICC1	0.7783		cg01034813	GTF3C1	0.7205
cg17473615	MAGED2	0.9692		cg21757436	ATP11C	0.8937		cg10238445	LHPP	0.8395		cg07841367	PUM1	0.7781		cg26368049	DAG1	0.7204
cg19992190	MBTPS2	0.9692		cg05478253	KLHL13	0.8934		cg00648955	EHD3	0.8394		cg27086636	DCP2	0.7779		cg01933718	PTPRN2	0.7204
cg19062189	TMSB15A	0.9691		cg05446138	SMPX	0.8919		cg02762546	HDAC11	0.8393		cg04473822	MYEOV2	0.7779		cg23369564	PLEKHO1	0.7201
cg14928964	ARMCX5	0.969		cg23543821	GLUD2	0.8919		cg22154992	RNF220	0.8391		cg12326934	IPO4	0.7778		cg07297830	CCND2	0.72
cg01241836	TFE3	0.969		cg01737550	TCEAL6	0.8916		cg17633463	UBTD1	0.8382		cg09351035	TALDO1	0.7777		cg03390207	CORO6	0.72
cg22969661	PDK3	0.969		cg11021362	TTTY13	0.8909		cg07069934	ISG20	0.8381		cg27562717	ID1	0.7775		cg04308797	SEC14L1	0.72
cg04653083	SEPT6	0.9688		cg00179598	SRPX	0.8908		cg08205865	ADCY10	0.8378		cg16424519	SLC7A5P2	0.7773		cg26905258	MYCBP2	0.7192
cg26039373	SRPX	0.9687		cg09159751	ARHGAP36	0.8899		cg26067096	ASB15	0.8376		cg04693721	TSFM	0.7772		cg02841912	SYNE1	0.7191
cg17853057	PHF8	0.9686		cg18498622	GABRQ	0.8891		cg18196900	MAP6D1	0.8375		cg01416487	SNRPF	0.7769		cg21181594	DBH	0.7187
cg00458505	NHS	0.9685		cg00063477	EIF1AY	0.8883		cg00328497	TAF4	0.8374		cg18809821	MRS2	0.7769		cg00967854	RCC2	0.7187
cg01771673	RBM41	0.9685		cg14933403	PRKY	0.8883		cg16614527	RACGAP1	0.8373		cg26465310	MPHOSPH6	0.7766		cg04337828	BANP	0.7186
cg23675214	SUV39H1	0.9682		cg02407581	TTTY18	0.8877		cg05043716	DOCK5	0.8372		cg13950903	CYP46A1	0.7766		cg07554664	SMPD3	0.7183
cg12125741	SLC25A53	0.9681		cg00005617	EFNB1	0.8876		cg07818422	WDFY2	0.837		cg01523370	LRRC58	0.7762		cg14612966	SLC25A25	0.7182
cg14243895	DCAF12L2	0.968		cg01134497	DCAF8L1	0.8874		cg24521811	C11orf91	0.837		cg22878324	PURB	0.7762		cg05910124	TRAPPC9	0.7182
cg25888700	KLHL34	0.968		cg27578568	TTTY19	0.8859		cg10610648	FBXO18	0.8369		cg20566420	PSMD9	0.7761		cg04971812	AKT1	0.718
cg03505772	PABPC1L2A	0.968		cg23216058	SYN1	0.8853		cg20754979	MINK1	0.8367		cg25015674	RRAGC	0.776		cg06560379	NFKBIE	0.718
cg27296664	SLITRK4	0.9678		cg10776372	ZCCHC12	0.8853		cg08223225	FHIT	0.8367		cg13425677	MAP3K1	0.7757		cg10193441	RBFOX3	0.7177
cg01948589	RPS6KA3	0.9678		cg13794642	ZNF157	0.8852		cg09506001	ADPRHL2	0.8367		cg19980593	KCNJ5	0.7757		cg01525498	RPTOR	0.7175
cg16832275	RRAGB	0.9678		cg06416018	NHSL2	0.8848		cg23093404	FAM178B	0.8366		cg04436474	RBM6	0.7751		cg17533797	C7orf50	0.7174
cg05374090	FAM58A	0.9677		cg10557773	ZFY	0.8821		cg11545110	HPN-AS1	0.8366		cg06097977	ABCF2	0.775		cg02268965	SLC8A1	0.7174
cg06144999	HCCS	0.9676		cg13506244	LOC92249	0.8818		cg15988887	PPP1CC	0.8365		cg11433344	METTL2B	0.7748		cg04011470	PHYHIP	0.7174
cg07954607	TCEAL2	0.9674		cg11266667	CXorf48	0.8818		cg23673974	TBKBP1	0.8361		cg16666935	HSPH1	0.7747		cg13621836	ARHGEF10	0.7172
cg26927606	APEX2	0.9674		cg10275056	PLXNB3	0.8812		cg14260458	OCM2	0.836		cg07315521	IST1	0.7746		cg03525467	ATP1A2	0.7172
cg22713892	ZNF41	0.9669		cg01138740	FGF13	0.8811		cg12446447	PARK7	0.8358		cg00011578	PPP5C	0.7744		cg00522231	ITGB1BP1	0.7171
cg17058724	FAM127A	0.9667		cg00408231	ARMCX1	0.8806		cg26902279	H2AFY	0.8358		cg19293019	DNAJC10	0.7742		cg17465423	ZNF385A	0.7169
cg12277627	ELF4	0.9665		cg01374885	MIR508	0.8802		cg13913011	FNBP1	0.8358		cg00189220	YTHDF3	0.7742		cg26938013	RAD51B	0.7169
cg04300278	GRIA3	0.9665		cg26024941	GRPR	0.8802		cg13607082	LRRC43	0.8354		cg11877384	SETD7	0.7742		cg10803243	DOCK9	0.7167
cg12030973	ARMCX6	0.9663		cg07851521	TSPY2	0.879		cg05629278	DOCK10	0.8353		cg15059513	RBM15	0.7741		cg01577187	NCK2	0.7166
cg18396806	FAM122C	0.9663		cg13174077	CUL4B	0.8789		cg06755448	ZNF276	0.8351		cg01741878	SLC38A10	0.7741		cg20163033	FAM193A	0.7166
cg21341170	TMEM47	0.9662		cg26328611	EDA2R	0.8788		cg16560256	PXK	0.8351		cg09479906	C10orf88	0.774		cg06589421	TENM3	0.7165
cg24832428	ARHGEF6	0.9661		cg12523109	SPANXN5	0.8777		cg21187669	ATPAF2	0.8349		cg14452096	GOLGA1	0.7739		cg00813162	ACTN1	0.7164
cg14596086	FAM127C	0.9658		cg03928924	GAGE12J	0.8775		cg06085579	PLD1	0.8347		cg00459953	DSN1	0.7738		cg11960719	LPCAT1	0.7162
cg21365235	OCRL	0.9657		cg07847989	HTR2C	0.877		cg01828328	NDRG1	0.8347		cg18247177	KDM6B	0.7737		cg23304647	GNA12	0.7159
cg09231482	RAB39B	0.9656		cg02730008	TMSB4Y	0.8769		cg09227064	DLST	0.8345		cg03495688	KIAA2026	0.7728		cg21511321	COX19	0.7159
cg13318368	FAM127B	0.9652		cg16928335	SH2D1A	0.8756		cg05962055	TBC1D9	0.8344		cg13716074	CCT6P1	0.7728		cg13758780	DAB2IP	0.7158
cg13571540	SAT1	0.965		cg02907441	FAM47C	0.8745		cg05916757	STX4	0.8344		cg24111516	GPHN	0.7725		cg02557133	TEX29	0.7157
cg20484507	CNKSR2	0.9648		cg16812678	MAGEB4	0.8742		cg07374490	TP53BP2	0.8343		cg05969148	C19orf48	0.7724		cg05418333	CUX1	0.7157
cg17291758	GRIPAP1	0.9647		cg03576235	VENTXP1	0.8742		cg07905568	ZNF764	0.8342		cg03744437	MFSD5	0.7723		cg19477689	JPH4	0.7156
cg14460470	MORF4L2	0.9646		cg10691859	NCRNA00185	0.8736		cg02788195	PHYHIPL	0.8341		cg12236822	ATP1B1	0.7723		cg17747551	SFXN1	0.7155
cg00790086	RP2	0.9645		cg21906379	CHRDL1	0.8721		cg04458567	TTL	0.834		cg13800812	RGS17	0.7722		cg18405140	STK11	0.7154
cg15027606	GPR173	0.9644		cg07549474	MAGEC2	0.8718		cg07067952	TPST1	0.8339		cg20739223	PELI1	0.7722		cg14180029	LDLRAD3	0.7154
cg12481479	TSPAN7	0.9641		cg16159925	CDR1	0.8706		cg17257720	ZDHHC2	0.8338		cg27217230	NBAS	0.7722		cg12873454	KAZN	0.7154
cg13307142	ZDHHC15	0.9641		cg19318920	GPR143	0.8706		cg17899492	MAN2B1	0.8336		cg19463885	DTYMK	0.7719		cg06829760	FAM49A	0.7151
cg17197278	C1GALT1C1	0.964		cg05483199	SMIM9	0.8705		cg18289581	EFS	0.8334		cg06394585	ORC4	0.7718		cg26690744	PCGF3	0.7149
cg04872051	CHST7	0.964		cg24735628	RHOXF1	0.87		cg22734014	LOC154449	0.8334		cg26744859	POM121	0.7717		cg02119577	ETS2	0.7148
cg16190093	KLHL15	0.9639		cg22145512	ARL13A	0.8699		cg03082741	KLHDC4	0.833		cg25765130	FAM84A	0.7714		cg23588713	ESYT1	0.7143
cg04593869	TCEAL3	0.9635		cg08284207	ACTRT1	0.8693		cg04974751	SPPL3	0.8329		cg12159302	MCRS1	0.7713		cg01712428	STX1A	0.7138
cg21773962	SOX3	0.9632		cg04861259	CLCN5	0.8692		cg05229802	BCAR1	0.8326		cg01788996	CCDC138	0.7713		cg09098707	WSCD2	0.7137
cg08952424	MED12	0.9631		cg21036593	GPR50	0.8686		cg12101615	NOTCH4	0.8325		cg15229027	ESR2	0.7712		cg02386957	ARHGEF7	0.7137
cg12166502	ACOT9	0.9631		cg04515986	FTHL17	0.8685		cg04105597	ELK4	0.8324		cg06018531	MAF	0.7708		cg24124145	CCRN4L	0.7136
cg06269080	PHKA2	0.963		cg04414946	TBL1X	0.8675		cg12499572	INPP5A	0.8323		cg17614750	P4HB	0.7708		cg13783653	NTNG2	0.7136
cg01386236	BEX5	0.9628		cg11424273	DLG3	0.867		cg00307737	GPR37	0.8323		cg26842315	RAB1B	0.7704		cg16189671	MIR124-2	0.7129
cg08491357	XKRX	0.9626		cg00031235	PPP1R3F	0.8668		cg25579675	CMTM5	0.832		cg09878473	SLCO3A1	0.7704		cg22900681	EFR3B	0.7128
cg20498086	AMER1	0.962		cg14139065	PLAC1	0.8668		cg02088347	ENO1	0.8317		cg13112336	MCM9	0.7702		cg12819548	ARHGEF12	0.7128
cg14961598	MTMR8	0.9619		cg24738321	FLNA	0.8665		cg14915316	PFKP	0.8317		cg19573464	KPNB1	0.77		cg05318454	EML2	0.7125
cg11675904	ARAF	0.9617		cg02352633	RBMY2EP	0.866		cg15725046	MTOR	0.8316		cg01152906	TAF3	0.77		cg12758625	RNF24	0.7124
cg25576048	ARMCX1	0.9615		cg25171798	SLC25A53	0.8658		cg24475517	CCDC93	0.8315		cg20485124	SIK3	0.77		cg17284119	METTL24	0.7122
cg18395382	PLXNA3	0.9613		cg00965330	ZNF182	0.8657		cg05036892	CABIN1	0.8314		cg23435730	SEC61A1	0.7699		cg13655250	RAPGEF1	0.712
cg00895705	WNK3	0.9611		cg05361475	ZDHHC15	0.8649		cg04732303	ESRRB	0.8314		cg14372466	TGIF1	0.7692		cg06400255	ALDOA	0.7119
cg24964466	HAUS7	0.961		cg19169535	HDAC8	0.8649		cg25226092	MOBP	0.8312		cg04301800	DNAAF2	0.7691		cg20939662	LHX2	0.7116
cg08437461	WBP5	0.961		cg12521910	XAGE3	0.8648		cg05066096	FOXK1	0.8312		cg10454268	STX3	0.769		cg26001764	EXTL3	0.7111
cg00380985	TCEAL6	0.961		cg25696807	MIR891A	0.8641		cg23641797	SBF2	0.831		cg17415239	KCTD13	0.7689		cg11059760	SF3B2	0.711
cg08395966	BHLHB9	0.9609		cg15737490	NLGN3	0.8635		cg22366001	PRKCZ	0.8309		cg09881240	CSNK1G2	0.7689		cg00301679	AGAP3	0.711
cg24971873	KIAA2022	0.9609		cg06163534	ERAS	0.862		cg07957035	ZNF423	0.8308		cg03737984	HIPK3	0.7687		cg00171092	ITGB5	0.7109
cg24389217	APOOL	0.9606		cg17488785	MIR320D2	0.8616		cg13444151	DSCAML1	0.8307		cg27460715	RFC2	0.7686		cg02923972	BTBD19	0.7108
cg11111131	CXorf57	0.9604		cg09049334	SUPT20HL1	0.8608		cg23076913	MYOM3	0.8307		cg00716752	PRRC2A	0.7685		cg06687504	RPS6KA2	0.7107
cg27078591	MTM1	0.9604		cg20474581	USP9Y	0.8608		cg15370732	KAT7	0.8305		cg14053749	TRPC3	0.7683		cg14187877	LDB2	0.7104
cg23175583	NAA10	0.9604		cg19127840	MIR223	0.8607		cg04642669	WDR46	0.8303		cg23680936	ADO	0.7681		cg09351176	PPP1R13B	0.7104
cg00216997	GPKOW	0.9601		cg24256637	SPANXN2	0.8606		cg22923154	FMNL2	0.8302		cg12480941	LETM2	0.768		cg13809236	MAPK8IP1	0.7103
cg10105844	PAK3	0.96		cg03424927	SLC16A2	0.8603		cg02400474	ZSCAN22	0.8301		cg03371205	LYPLA2	0.7679		cg09725874	SLC9A1	0.7103
cg13663706	SLITRK2	0.96		cg26180209	FAM199X	0.8589		cg20151301	ADARB2	0.8301		cg23522832	LOC400752	0.7679		cg22063685	TIMM44	0.7099
cg06072560	CSTF2	0.9598		cg02637882	ZNF280C	0.8576		cg08895618	NDST1	0.8296		cg27480377	LRCH3	0.7678		cg03540589	CSRNP1	0.7095
cg25518695	NLGN4Y	0.9596		cg08704320	NSDHL	0.8573		cg03784611	MFI2	0.8289		cg23991263	C11orf49	0.7678		cg08837344	ABRA	0.7094
cg08836298	MID1	0.9587		cg13980651	FHL1	0.8536		cg02377021	MRPS27	0.8288		cg13262310	SEPT4	0.7678		cg14652773	COL23A1	0.7091
cg00554969	TBX22	0.9587		cg10067523	TTTY11	0.8532		cg08016336	APBB2	0.8286		cg14013804	SMYD2	0.7672		cg14256726	SEC16A	0.709
cg02025065	SPIN2B	0.9586		cg24853313	MIR892A	0.8529		cg04131063	ST3GAL3	0.8285		cg26720338	JPH3	0.7672		cg06746774	KIAA1522	0.7089
cg24328927	PNMA3	0.9585		cg04549977	MTMR8	0.8527		cg14659840	RHOG	0.8283		cg27660104	C1orf115	0.7671		cg06492264	TRIM66	0.7088
cg18878700	MBNL3	0.9581		cg04303560	PAGE5	0.8522		cg13932501	AUH	0.8282		cg04249586	ELOVL6	0.7669		cg24809845	KCNK1	0.7087
cg02095995	MCF2	0.9578		cg10058095	DCAF12L2	0.8522		cg09591867	AATK	0.8281		cg23564550	HES1	0.7667		cg23220439	RIN1	0.7084
cg14106263	RBMX2	0.9578		cg10474871	IL1RAPL2	0.8516		cg03438773	NHEJ1	0.8281		cg06780705	SOGA3	0.7666		cg03216580	KLF6	0.7084
cg20972834	ABCB7	0.9578		cg04768884	MAP3K15	0.8513		cg08312330	DEFA6	0.828		cg22171725	PKM	0.7666		cg12370935	MPRIP	0.7084
cg08275242	IGBP1	0.9576		cg15309862	FOXO4	0.8511		cg13664919	BRD9	0.8279		cg08497766	IL15RA	0.7663		cg04212092	AHDC1	0.7083
cg17571782	CXorf40A	0.9576		cg09226411	CD40LG	0.8506		cg18416503	ITPK1	0.8279		cg09395034	EGR1	0.7662		cg10248100	SUN1	0.7082
cg25943986	RPS6KA6	0.9575		cg26296266	SYTL5	0.8505		cg00750225	GMDS	0.8278		cg15024055	ATG10	0.7662		cg24611232	CACNA1E	0.708
cg26606552	CCDC22	0.9574		cg11696466	ATP1B4	0.8496		cg22301418	ATP11A	0.8278		cg06790275	PIAS1	0.7662		cg22518373	ENGASE	0.708
cg07309821	SPIN4	0.9573		cg19411919	SSX6	0.846		cg07119076	LTBP1	0.8277		cg05171367	HIP1	0.7661		cg22679813	DPP6	0.7075
cg00140085	SLC6A8	0.9571		cg21138857	BEND2	0.8443		cg05700348	FAM193B	0.8277		cg14538332	SDC2	0.7659		cg08261450	TMEM132D	0.7072
cg11637006	SH3KBP1	0.957		cg03274069	AVPR2	0.844		cg10431265	FABP6	0.8275		cg08464824	ZNF582	0.7657		cg26682407	MCF2L	0.7065
cg16637019	CHRDL1	0.9564		cg12615934	ATXN3L	0.8437		cg08078514	ICT1	0.8275		cg01654312	SLC41A1	0.7657		cg25552889	FAM131A	0.7063
cg15422579	EIF1AY	0.9563		cg23662469	FGD1	0.8429		cg06825166	OPALIN	0.8274		cg06845991	CLDN12	0.7654		cg12852139	MYO10	0.7058
cg11458217	SMIM10	0.9562		cg13864549	MAGEE1	0.8424		cg04391205	C2orf88	0.8274		cg09133386	E2F3	0.7654		cg14399122	COL5A1	0.7053
cg22645859	UPF3B	0.9562		cg10694252	FRMPD4	0.8416		cg18978680	TULP4	0.8273		cg16898420	LPPR1	0.7652		cg11006453	AGO2	0.7051
cg26777760	HS6ST2	0.9562		cg20976488	PORCN	0.8414		cg02833117	ERMN	0.8273		cg15926737	GLI1	0.7652		cg03055520	SORL1	0.705
cg26950400	PRICKLE3	0.9561		cg20207989	TREX2	0.841		cg17314478	C17orf50	0.8271		cg01301233	KNSTRN	0.7651		cg04939326	FAM168A	0.7049
cg04419618	RBMX	0.9558		cg02311013	GLOD5	0.8406		cg16733117	LYPD2	0.8269		cg02872623	SENP2	0.7651		cg20660775	C1QTNF4	0.7048
cg09016243	GLUD2	0.9556		cg02725485	CXorf21	0.8388		cg11553755	TJAP1	0.8266		cg09803167	TBCD	0.765		cg05467716	LOC146880	0.7047
cg17843048	PHF16	0.9556		cg06219046	EBP	0.8387		cg24281697	VWA8	0.8266		cg07673181	NECAB3	0.765		cg05350879	SPARCL1	0.7047
cg04183498	LOC729609	0.955		cg13920260	PHKA2-AS1	0.8384		cg12156661	DEPTOR	0.8265		cg08377314	EPN1	0.765		cg24461171	DENND1B	0.7047
cg06779802	IRS4	0.9546		cg02779729	SMARCA1	0.8383		cg11559967	POLR2F	0.8264		cg20966972	KAT6A	0.7649		cg00366359	TENM4	0.7043
cg26421947	PIM2	0.9544		cg04625493	VSIG4	0.837		cg17759475	SELENBP1	0.8263		cg22776125	RPS6KA2	0.7649		cg20309677	ATP1A1	0.7042
cg06140460	KCND1	0.9541		cg20446252	PASD1	0.837		cg10335067	WDR89	0.826		cg10573403	INSM2	0.7648		cg13866134	CAMTA1	0.7041
cg00849191	PNCK	0.9539		cg17125315	TTC3P1	0.8361		cg09549949	HDAC4	0.826		cg00926238	DPYSL2	0.7648		cg07085167	FBXO34	0.704
cg11727174	PDHA1	0.9533		cg00577623	ZXDA	0.8355		cg01596292	RNF19A	0.826		cg04171308	PTPN11	0.7647		cg05848389	DYNC1H1	0.704
cg23360535	TRO	0.9522		cg08664054	ARMCX2	0.8352		cg03530074	VTI1A	0.8259		cg13964280	EIF4A1	0.7643		cg20564969	CSMD1	0.704
cg00214611	TMSB4Y	0.9521		cg01962414	PCSK1N	0.8344		cg04499792	RNF213	0.8259		cg17420288	DMRT3	0.7643		cg07041681	LOC100129637	0.7039
cg00769799	HPRT1	0.9511		cg17639969	TRMT2B	0.8344		cg16749785	DLC1	0.8255		cg26495864	YTHDF2	0.7642		cg22875823	SYNGAP1	0.7038
cg17398485	CXorf56	0.951		cg02858817	MAGEB18	0.8342		cg09423651	NCK1	0.8255		cg19219844	VPS8	0.7636		cg24058386	C1orf61	0.7037
cg07772467	GK	0.951		cg23232084	UBL4A	0.832		cg10881616	TRAF4	0.8254		cg24224803	ACAT2	0.7635		cg00238818	PRR7	0.7036
cg01804836	BEX2	0.9503		cg03508597	CXorf36	0.8318		cg01295999	NAALADL2	0.8254		cg00986050	ACTR5	0.7634		cg00163546	CELF4	0.7035
cg01537968	SYTL4	0.9502		cg11531236	AKAP14	0.8317		cg07740599	RAB11FIP3	0.8252		cg01187562	LRRC32	0.7632		cg00450990	KLHL29	0.7034
cg15329860	KDM5D	0.9501		cg20979081	MOSPD2	0.8314		cg16814786	NCOA4	0.825		cg13613983	PURA	0.7631		cg11796827	RAC1	0.7034
cg12308243	EBP	0.9492		cg15594578	PHKA1	0.8296		cg07028415	SLC22A23	0.825		cg18313702	EIF2B5	0.7631		cg20128773	AGAP1	0.7029
cg10213302	ZFY	0.9489		cg00488364	IL13RA2	0.8286		cg02774705	GLI2	0.825		cg04560979	ALKBH5	0.7631		cg08060936	CALM3	0.7028
cg23832225	MAGT1	0.9488		cg21909948	IQSEC2	0.8284		cg18061579	ST18	0.8248		cg06120404	PIFO	0.7628		cg04379703	IQSEC1	0.7028
cg10950413	UBQLN2	0.9484		cg20757997	TIMM17B	0.8282		cg19707004	IARS2	0.8247		cg23905419	IMPAD1	0.7627		cg03054529	SCRN1	0.7028
cg08782677	GPR50	0.9476		cg14304890	HDAC6	0.8256		cg00397104	TP73-AS1	0.8247		cg01402569	BLCAP	0.7626		cg26960322	ACKR3	0.7026
cg12165338	GSPT2	0.9467		cg13088755	P2RY10	0.8251		cg12139707	ATM	0.8246		cg03494795	ABL1	0.7623		cg23637396	PLAC9	0.7024
cg12501871	PRRG1	0.9463		cg13996510	EFHC2	0.8249		cg16329842	MAD1L1	0.8244		cg16189644	LNPEP	0.7623		cg14264795	TBX5	0.7023
cg10581449	NUDT11	0.9456		cg25071634	TTTY20	0.8243		cg13466917	TRIM37	0.8242		cg14191109	SLC25A16	0.7621		cg21638533	IFFO1	0.7023
cg09354738	FTX	0.9456		cg20079335	MAGEA2	0.8241		cg17252528	C1QTNF2	0.8238		cg19792403	RNF6	0.7621		cg00506299	RFTN1	0.7021
cg04665139	PIGA	0.9452		cg23232263	ACE2	0.8236		cg19192065	LOC100188947	0.8237		cg10134882	LEMD3	0.7618		cg09898793	KCNC4	0.7021
cg15746461	TTTY15	0.9452		cg07688234	CFP	0.8228		cg00624410	CPNE2	0.8236		cg07483936	MADD	0.7618		cg00120948	RERE	0.7017
cg04297329	NAP1L2	0.9451		cg19155032	RBMX2	0.8221		cg04515572	TSC2	0.8235		cg05622647	SEMA6C	0.7618		cg00343414	C11orf87	0.7015
cg06620299	ARHGAP36	0.945		cg21626493	LRCH2	0.8206		cg19620333	IL16	0.8235		cg18132852	SFXN3	0.7617		cg11012153	RTEL1	0.7015
cg07508090	ZC4H2	0.9446		cg18525817	IRS4	0.8192		cg00790535	NFKB1	0.8235		cg18652941	CD44	0.7617		cg20176388	VSNL1	0.7013
cg22404117	CENPI	0.9444		cg24761863	BCORL1	0.8185		cg20240791	TMEM63A	0.8234		cg01016851	PDE4DIP	0.7616		cg17837492	SH3RF3	0.7005
cg02132188	HMGN5	0.9443		cg05131629	NYX	0.8179		cg24969820	ST3GAL6	0.8232		cg13240385	PPP1R1A	0.7616		cg03373887	SAMM50	0.7004
cg10698069	DDX3Y	0.9442		cg13661446	MAGEA4	0.8176		cg03676298	MAP4	0.8229		cg24044763	VANGL2	0.7615		cg20818806	COL4A1	0.7001
cg12720637	GABRA3	0.9432		cg12553336	PDZD4	0.8175		cg19961013	KIAA1324L	0.8226		cg21537671	CPSF1	0.7614		cg15656257	ABCB9	0.7
cg11609126	HCFC1	0.943		cg10700483	XKRX	0.8152		cg20725239	HEPACAM	0.8225		cg25390230	DYNC1LI1	0.7613		cg01172899	SLC16A14	0.7
cg04241572	HSD17B10	0.9427		cg06522219	STARD8	0.8135		cg18714887	WDR27	0.8225		cg26283532	SEC24D	0.7609		cg05875421	GPR68	0.6999
cg16529483	SRPK3	0.942		cg05028588	SUPT20HL2	0.8135		cg12669395	DDR1	0.8225		cg25205699	KIAA1239	0.7609		cg05631399	SPTBN2	0.6995
cg21697779	FUNDC2	0.9416		cg22495120	FMR1NB	0.813		cg08942894	HOMER2	0.8217		cg01109287	REEP3	0.7609		cg18831134	ABR	0.6993
cg15345074	TTTY14	0.9413		cg11924796	UXT	0.8118		cg25950520	RALB	0.8217		cg06911519	FOSL2	0.7609		cg02720566	MAST3	0.6992
cg17155577	TMEM164	0.9403		cg16144476	NXF5	0.8109		cg10411510	AHR	0.8216		cg23513504	TRAPPC10	0.7605		cg02387244	FBXL16	0.6991
cg26745032	REPS2	0.9396		cg12542857	COL4A6	0.8108		cg23158475	SGK3	0.8215		cg01149896	PGM2	0.7605		cg20674521	KCNJ4	0.6989
cg25270201	WWC3	0.9389		cg19723705	AR	0.8103		cg14750743	AGPAT1	0.8214		cg01202521	UBE2I	0.7605		cg21387281	OGFR	0.6989
cg08100618	DCAF12L1	0.9386		cg08783735	WDR13	0.8097		cg00452133	CAMTA1	0.8211		cg01297397	ANP32E	0.7605		cg22731190	ADAMTSL2	0.6989
cg17878446	RBBP7	0.9385		cg06308972	PLS3	0.8095		cg25596754	TNXB	0.8211		cg01988923	IRF2BPL	0.7601		cg20667664	NR1D1	0.6987
cg01289637	LRCH2	0.9381		cg00725777	NGFRAP1	0.8055		cg22789545	BPIFB1	0.8211		cg20652863	MXI1	0.7601		cg05785988	LRRN2	0.6986
cg06731599	ATP6AP2	0.9379		cg22607365	CHM	0.8044		cg27662639	POLR3E	0.821		cg20184917	SPATA2L	0.7601		cg04502620	DOC2A	0.6983
cg20622056	SLC7A3	0.9377		cg06865724	TTTY5	0.8034		cg07035704	MIR2052	0.8209		cg24906202	NEO1	0.7599		cg06159394	DMRTA2	0.698
cg25832410	PDZD4	0.937		cg01856640	RENBP	0.8032		cg21415292	PLXNB1	0.8208		cg16151558	DHCR7	0.7599		cg17544584	HECW1	0.698
cg09525227	ESX1	0.9366		cg02026371	NUDT10	0.8029		cg03124510	PFKFB3	0.8208		cg14102251	FOS	0.7598		cg15252429	DHRS7C	0.6979
cg26142661	ZMAT1	0.9363		cg11633007	KLF8	0.8027		cg16343616	HMGN3	0.8206		cg14129664	ATP1A3	0.7594		cg02452491	KLF12	0.6979
cg13822691	MSN	0.9355		cg26954928	TSC22D3	0.8025		cg11776930	LDB3	0.8206		cg24506574	GOLIM4	0.7594		cg26435172	AJAP1	0.6978
cg05127178	MAGED1	0.9349		cg09974287	WWC3	0.802		cg03127370	NTN3	0.8205		cg25141720	GAS1	0.7593		cg03358313	SPEG	0.6978
cg18449462	COX7B	0.9344		cg12080452	MAP2K4P1	0.8015		cg05066178	GLTP	0.8205		cg19089844	METTL21A	0.7592		cg24428851	HDLBP	0.6974
cg20512370	NRK	0.9343		cg12176022	TCEAL3	0.8007		cg13926553	GLDN	0.8204		cg10989255	VDAC2	0.7592		cg15591616	PARK7	0.6974
cg02223323	MAP7D2	0.9342		cg08700291	MORC4	0.798		cg05183271	TMPRSS5	0.8203		cg14310162	PRR14L	0.759		cg03284113	C19orf26	0.6969
cg14755341	CDKL5	0.9327		cg02671603	KIAA2022	0.7959		cg10296301	PACRG	0.8201		cg22280705	GALNT3	0.759		cg09938443	ZDHHC7	0.6968
cg20926353	TLE1	0.9323		cg06666117	AMER1	0.7955		cg26078436	HBBP1	0.8199		cg10505267	C5orf56	0.7588		cg03034540	ZDHHC1	0.6968
cg08846002	ZNF75D	0.9313		cg00625743	TFDP3	0.7944		cg10447222	MATN2	0.8199		cg03295933	C19orf25	0.7586		cg09652142	MAP4	0.6968
cg21417660	TCEAL4	0.9309		cg07752550	MAGEB16	0.7944		cg24486540	SUSD4	0.8199		cg01961018	PLEKHH1	0.7586		cg03439237	CAMKK1	0.6965
cg10421300	RAB9B	0.9304		cg22474124	SASH3	0.7932		cg13359689	CCDC88A	0.8198		cg20488244	LMAN1	0.7584		cg03231471	GRIK4	0.6963
cg26810336	IL1RAPL1	0.9298		cg03682444	L1CAM	0.7911		cg01980735	SPSB1	0.8196		cg26912688	RFWD2	0.7584		cg21455844	UNC13A	0.6962
cg27488875	BGN	0.929		cg09676788	RNF128	0.7866		cg05305327	CBFA2T2	0.8195		cg06193382	MTFR2	0.7584		cg19638572	RASSF5	0.6959
cg24052239	CACNA1F	0.9284		cg22560211	PHF16	0.7822		cg22616007	GLIS2	0.8191		cg10887757	MNT	0.7584		cg16815882	KIAA0319L	0.6953
cg00767637	PABPC1L2B	0.9279		cg00934057	BCAP31	0.7814		cg05648614	ARL8B	0.8191		cg14212197	POLR2G	0.7582		cg24747427	ABI2	0.6953
cg12737160	COL4A6	0.927		cg14778208	TTTY16	0.7813		cg02825412	LHX6	0.819		cg19384032	DUSP4	0.7581		cg03784994	MOB2	0.6952
cg03995238	CDK16	0.9258		cg03887682	PCYT1B	0.7813		cg26195667	ZNF271	0.8186		cg07664358	EI24	0.7579		cg03785076	SNED1	0.6951
cg04448376	UTY	0.9252		cg08750061	IL13RA1	0.7811		cg13315923	FNDC3B	0.8185		cg16287791	CHD7	0.7578		cg09327847	PRKCB	0.6948
cg06746903	MIR1256	0.9244		cg21489722	FAM9B	0.7811		cg24589834	KAZN	0.8184		cg03074175	ARF3	0.7578		cg25508319	KCNJ5	0.6946
cg19888047	CHM	0.9243		cg02014085	FAM120C	0.7804		cg00242039	ZNF418	0.8184		cg09338033	KLF5	0.7578		cg23838005	MGAT5B	0.6945
cg25316166	USP11	0.924		cg24980481	SMS	0.7804		cg04359602	NDRG2	0.8184		cg13268671	TTC21B	0.7577		cg01128574	MAD1L1	0.6943
cg26222437	FRMPD4	0.9218		cg12274524	PIM2	0.7802		cg24329783	ADAMTS4	0.8182		cg23575115	PARD6B	0.7577		cg17960164	PLEC	0.6942
cg00883449	ZNF630	0.9208		cg13140681	IGBP1	0.7794		cg10211414	RERE	0.8182		cg13769672	PRMT5	0.7572		cg25901444	SLC29A4	0.6942
cg05621349	TXLNG2P	0.9191		cg12019814	RAD21	0.7789		cg09640621	NPS	0.818		cg12259593	BAG6	0.7571		cg27182150	ZNF697	0.6937
cg14464718	TMEM35	0.9188		cg20663980	CDX4	0.7786		cg13858145	SVEP1	0.8179		cg12784049	PPRC1	0.757		cg12093060	RAP1GAP	0.6936
cg20465526	PIR	0.9187		cg20980021	SHROOM2	0.7779		cg24027780	LOC728743	0.8178		cg01060165	MED25	0.7568		cg27028281	ANK2	0.6936
cg06921456	ARHGAP4	0.9179		cg06465306	ZNF711	0.7778		cg20050484	MYLK	0.8177		cg12741488	FLYWCH2	0.7567		cg14085262	CHI3L1	0.6935
cg27496592	UBA1	0.9162		cg16203368	ARAF	0.7756		cg14714629	TRIM4	0.8177		cg05399115	LRRC2	0.7565		cg09615821	VAC14	0.6935
cg24139895	NXT2	0.9155		cg24655125	CXorf65	0.775		cg11032188	FAH	0.8176		cg14189993	HEATR6	0.7564		cg04929165	PLA2G4A	0.6935
cg01707559	TBL1Y	0.9149		cg13270115	MID1	0.7743		cg17851134	FAM120B	0.8176		cg20032723	DCPS	0.7564		cg04350571	LYNX1	0.6931
cg18403317	CXorf22	0.9125		cg23140159	OTC	0.7738		cg08147187	MGRN1	0.8176		cg02228635	RPL5	0.7564		cg01312265	TCERG1L	0.693
cg01311227	RPS4Y1	0.9052		cg22049474	NAP1L6	0.7729		cg00977293	COX10	0.8176		cg03462733	FAH	0.7562		cg23792115	SLC38A10	0.6929
cg26482893	KCNE1L	0.905		cg06122016	RBM10	0.7721		cg19690711	KIF26B	0.8174		cg06230781	PCIF1	0.7561		cg17214456	GNPTAB	0.6929
cg11643285	RFTN1	0.9003		cg09049751	DKC1	0.7712		cg14333338	S100B	0.8172		cg03888520	RRP7B	0.7557		cg25217583	ELAVL4	0.6928
cg15850390	CDX4	0.9002		cg12579995	RAB40A	0.7706		cg07841059	PI4KB	0.8172		cg05323731	VGF	0.7556		cg11324116	YPEL4	0.6927
cg14590681	ALG13	0.8997		cg06833902	DUSP21	0.7704		cg08746496	RLBP1	0.8172		cg18774318	ZNF180	0.7555		cg06853894	TNFRSF8	0.6925
cg24000218	GPR64	0.8983		cg25538674	TSPY4	0.77		cg18261944	ZCCHC24	0.8172		cg09510976	TUBB	0.7555		cg15685988	TMEM201	0.6923
cg15682807	ITM2A	0.8956		cg19292611	TFDP1	0.7685		cg12620935	ARL15	0.8171		cg09272869	FEM1B	0.7554		cg22367631	MACF1	0.6923
cg16218221	CCNYL1	0.8947		cg12075996	SCML1	0.7673		cg13909076	CTDP1	0.8167		cg18123790	ING4	0.7553		cg05889171	GRAMD1B	0.6921
cg00787015	CXorf38	0.8943		cg22256180	RGN	0.7672		cg15391590	ICK	0.8166		cg09724776	RING1	0.7553		cg09568556	TUBGCP3	0.692
cg00932276	EGFL6	0.8882		cg24590452	CDKL5	0.7656		cg00160583	COL16A1	0.8165		cg11750756	TMBIM6	0.7552		cg00097800	EPAS1	0.6917
cg26937310	TCEAL5	0.8849		cg13859943	CNKSR2	0.7637		cg12724221	AVPI1	0.8164		cg14519294	CHFR	0.7552		cg10308654	TBX2	0.6916
cg05480730	PRKY	0.8837		cg17385225	SEPT6	0.7635		cg19512969	PRKCH	0.8163		cg05709923	SAMM50	0.7552		cg08670383	CPLX2	0.6915
cg12417438	PIN4	0.8814		cg05052243	SAGE1	0.7604		cg05703211	LRRC8D	0.8162		cg05923184	GGN	0.755		cg07462053	TIAM1	0.6915
cg20557017	CITED1	0.8786		cg25294185	RNASEH2C	0.7604		cg02044895	LPXN	0.8161		cg02976543	PER2	0.7549		cg06934971	FLOT1	0.6914
cg15874629	MAOB	0.8784		cg15056572	MIR505	0.7593		cg02357631	CNP	0.816		cg26077228	C17orf62	0.7546		cg02299328	RAPGEFL1	0.6911
cg04297907	CLCN4	0.8775		cg03278754	SHROOM4	0.7584		cg10434728	IQGAP1	0.816		cg13309628	AP5S1	0.7546		cg23705155	FRY	0.6911
cg19246080	ARSD	0.8769		cg02556954	ETF1	0.7581		cg02343275	TMEM206	0.816		cg01372608	VANGL1	0.7545		cg16055914	HLA-L	0.6911
cg05967389	USP9X	0.8744		cg00379983	UTP14A	0.7577		cg00380904	E2F3	0.8159		cg03314080	NFE2L2	0.7545		cg01562813	NUP210	0.691
cg08704539	TAF7L	0.8741		cg13545850	GDPD2	0.7559		cg01410615	ANO7	0.8158		cg09922935	ZNHIT3	0.7542		cg15085205	PTPRR	0.6908
cg20788415	MIR106A	0.8738		cg24672310	GATA1	0.7543		cg25414605	CARNS1	0.8157		cg14948912	GATAD2A	0.7542		cg03234557	TSPAN5	0.6902
cg15670241	AMOT	0.8722		cg03937594	CITED1	0.7512		cg23806727	MGAT5	0.8155		cg03184439	ICT1	0.7542		cg13224914	CAMK1D	0.69
cg00804338	TFDP1	0.8698		cg15578989	FAM127C	0.75		cg16718760	ERC2	0.8153		cg13449748	DMKN	0.7539		cg22400166	C14orf23	0.6897
cg03800724	KDM5C	0.8692		cg22842882	DACH2	0.7494		cg10777000	NUFIP1	0.8152		cg04073608	MALAT1	0.7538		cg11440375	LINC01011	0.6894
cg03691818	KRT77	0.8672		cg11720010	PRRG1	0.7467		cg02927058	UBE4B	0.8148		cg09217079	GGTA1P	0.7535		cg19080053	LYRM4	0.6894
cg05748359	LINC00894	0.8672		cg23533179	HTATSF1	0.7465		cg06630988	TMEM132B	0.8148		cg04061197	SGK3	0.7535		cg09660810	SFSWAP	0.6894
cg03971283	L1CAM	0.8672		cg18230356	MMGT1	0.7461		cg03534360	SYT16	0.8148		cg06442090	TBL3	0.7534		cg07385694	GALNT9	0.6894
cg24152857	SLC38A5	0.8553		cg15011775	RARB	0.7452		cg25885038	SEPT4	0.8147		cg11789444	GSK3B	0.7534		cg19862899	FAM213A	0.6888
cg08119295	TCEAL7	0.8519		cg20063650	ZNF645	0.7414		cg14723977	WIZ	0.8147		cg24182083	BRD2	0.7534		cg21194517	WNK2	0.6885
cg11267496	NDP	0.8498		cg00735876	MAP7D3	0.7412		cg15242630	MICAL3	0.8146		cg04844016	SPRED2	0.7534		cg15372959	TACC2	0.6882
cg19955701	TXLNG	0.8493		cg13248004	TAF7L	0.7411		cg10769507	PIK3C2G	0.8145		cg15358743	SEC11C	0.7534		cg07132038	PRKAG2	0.6882
cg16840574	VCX2	0.8406		cg23517015	ZNF275	0.7408		cg16738453	PPAP2B	0.8143		cg02242080	MAPKAP1	0.7532		cg00081799	ACOT7	0.688
cg23124111	TMEM187	0.8395		cg18771512	TKTL1	0.7389		cg10198664	SCD5	0.8143		cg25834568	RSPO3	0.753		cg07041720	LFNG	0.6879
cg18935349	MAGEE2	0.8385		cg02987832	PSMA6	0.7388		cg24776343	TNFRSF19	0.8143		cg18611281	ZNF512	0.7529		cg24750156	B4GALNT1	0.6879
cg03911306	DAZL	0.8373		cg05580931	TMEM27	0.7372		cg00947319	UBE2Z	0.8143		cg04381122	DAAM1	0.7527		cg10549480	ST8SIA2	0.6873
cg20585410	DCX	0.8341		cg15057941	KCNE1L	0.7358		cg25710753	DNAJB2	0.8142		cg06826431	NFE2L1	0.7526		cg04910041	TNFRSF10B	0.6871
cg13823441	PLXNB3	0.8334		cg00762681	CCDC160	0.7356		cg25802191	PPM1H	0.8137		cg01161725	ZNF24	0.7526		cg10533159	LOC148696	0.6871
cg20086420	GLOD5	0.8317		cg21757148	LAMP2	0.7354		cg04166238	FAM110B	0.8136		cg22455660	PBX3	0.7524		cg23841186	IGFBP6	0.6869
cg01896298	GDPD2	0.8226		cg27587954	HAUS7	0.7342		cg06511274	CHST6	0.8136		cg14249528	RTN4RL1	0.7524		cg00640719	ST3GAL2	0.6868
cg02012821	DIAPH2	0.8159		cg05071823	DOCK11	0.7339		cg20921659	ALK	0.8136		cg25433682	ZNF48	0.7523		cg16336494	MTHFD1L	0.6868
cg02579620	BCAP31	0.8113		cg12184120	ZNF607	0.7335		cg18041960	GRAMD1B	0.8135		cg13144823	CXXC5	0.7522		cg04538517	C3orf36	0.6867
cg01888389	KDM6A	0.8002		cg15396238	SRD5A1P1	0.7335		cg22430565	TEX35	0.8135		cg09882587	ERAP1	0.752		cg22740895	MYOM2	0.6866
cg17307919	CSMD1	0.7955		cg20787451	GPR173	0.7329		cg01279418	SPG7	0.8135		cg02304945	TUBB3	0.7519		cg19766102	XPNPEP1	0.6865
cg10196665	TCEANC	0.7921		cg17513145	GRIA3	0.7325		cg02785332	ROR2	0.8134		cg24528297	TRMT61A	0.7518		cg17378966	DUSP1	0.6864
cg24597862	CTPS2	0.7776		cg05530348	LINC00086	0.7319		cg01320218	HSBP1	0.8132		cg07951519	PELP1	0.7518		cg24433265	ACVR1B	0.6864
cg25700851	STS	0.7713		cg17588373	GPM6B	0.7312		cg14947466	KCNQ1	0.8132		cg14471793	SMAD6	0.7517		cg13430960	CTDSPL	0.6863
cg26324366	POU3F2	0.7713		cg10143752	PJA1	0.7306		cg01454947	COA5	0.8132		cg18810347	IKZF1	0.7517		cg14420490	ASAP1	0.6863
cg01714671	RPS4X	0.7683		cg13494652	MAGEA1	0.7302		cg05122957	BOC	0.8131		cg00038436	TFAP4	0.7516		cg19760410	ATP8B2	0.6863
cg26445779	SHROOM2	0.7673		cg07192043	MTMR1	0.7301		cg10195567	TBL2	0.813		cg24234845	RAD51	0.7515		cg01477835	AFF1	0.6862
cg16730652	HEPH	0.7666		cg07055143	MAGEH1	0.7284		cg08595782	BANP	0.813		cg17933386	SSBP2	0.7514		cg26295681	FMN2	0.6862
cg23950473	KIF4B	0.7649		cg10531088	USP26	0.7236		cg05725703	MYL3	0.8128		cg10922163	RPP25L	0.7512		cg26147935	GPR124	0.6862
cg15848449	MIR503HG	0.7639		cg16428758	TMLHE	0.7231		cg18528853	ADCK2	0.8127		cg17180386	TNFAIP8L3	0.7511		cg09357462	DUSP5	0.6861
cg08464958	ARSE	0.7595		cg18727700	SRPX2	0.7226		cg10468951	LSMEM2	0.8127		cg15624725	TBC1D10B	0.7511		cg27083740	RBFOX1	0.6861
cg00553200	RENBP	0.7519		cg10259191	KAL1	0.718		cg01360333	PTPLAD1	0.8127		cg13464062	RP9	0.7508		cg00378158	LARGE	0.6859
cg23496314	BCOR	0.7518		cg02798874	TRPV1	0.7133		cg20244273	PPFIBP2	0.8126		cg01582974	ARMC5	0.7506		cg08781257	SYT17	0.6859
cg10197734	CA5BP1	0.7515		cg26809968	OPN1LW	0.7125		cg02633817	FXYD3	0.8125		cg00094851	KIF3C	0.7506		cg09205083	GSE1	0.6858
cg09625066	RGN	0.7472		cg20274188	WNK3	0.7118		cg26347632	CDC42EP1	0.8125		cg20868898	SSTR1	0.7505		cg05034124	KIF26B	0.6857
cg20891225	FLNB	0.7447		cg02212907	FAM104B	0.7114		cg08645207	AOX1	0.8124		cg00201670	UBE2G2	0.7505		cg25405452	PPAPDC1B	0.6854
cg00869298	NDUFA1	0.7365		cg04981952	PRKRIR	0.7093		cg25233672	NEURL1B	0.8122		cg03236939	GPRC5C	0.7505		cg03913136	DUSP14	0.6853
cg02772106	ABCD1	0.7121		cg05098815	RBMY3AP	0.7084		cg19712573	JAM3	0.8122		cg10131910	YWHAZ	0.7505		cg17127702	PARP1	0.6853
cg07897414	KLHL4	0.7059		cg22728225	PCDH11X	0.7071		cg22126047	DGCR9	0.812		cg06518222	KIAA1191	0.7505		cg18030453	LARS2	0.6851
cg06649034	IQSEC2	0.704		cg00813765	CT45A1	0.7069		cg19786648	LINC00469	0.8119		cg16459182	BCDIN3D	0.7504		cg17356733	IFNGR2	0.6849
cg06883934	ARSF	0.7025		cg16925682	PRICKLE3	0.7062		cg01154527	AKAP12	0.8119		cg11442185	CS	0.7504		cg07747553	RASD2	0.6846
cg04169747	SRY	0.6832		cg25172603	GYG2	0.705		cg12366423	EGFLAM	0.8118		cg01973771	SLC39A3	0.7503		cg15341833	UXS1	0.6845
cg09687738	HTR2C	0.6758		cg10063227	DGKK	0.7044		cg16382030	PROX1	0.8118		cg22159483	PRPF8	0.7503		cg13189759	HK1	0.6843
cg14076132	LPAR4	0.673		cg19879210	PNMA3	0.7043		cg18391770	BAHCC1	0.8116		cg19107692	SAMD5	0.7503		cg08875357	RTN4RL1	0.6843
cg19499945	DRP2	0.6483		cg10978544	PIGA	0.7008		cg23375247	SGTA	0.8115		cg13754949	REV1	0.75		cg00904548	APEH	0.6843
cg15027426	BCORP1	0.6424		cg04946709	APOOP5	0.7002		cg20267932	INF2	0.8114		cg17524854	CAND1	0.7499		cg03935096	USP7	0.684
cg24422680	PABPC5	0.6412		cg12296630	PAGE3	0.6988		cg19452338	LOC150622	0.8113		cg01850505	RGL1	0.7497		cg22376929	GADD45B	0.684
cg15803618	LINC00632	0.623		cg14918358	GAGE10	0.6961		cg00871129	EPPIN	0.8112		cg06907842	SETBP1	0.7497		cg25034557	PACS1	0.6838
cg05106463	AP1S2	0.6223		cg12497304	LPAR4	0.6933		cg05508296	NKD2	0.8109		cg03183882	SH3BP5	0.7497		cg04973493	VIPR2	0.6836
cg08352336	LOC550643	0.6149		cg11307246	BEX1	0.6929		cg08136190	TRIM39	0.8107		cg21115120	THG1L	0.7497		cg21418854	SH3D21	0.6835
cg02758552	GPX1	0.6107		cg05118621	SSX9	0.6923		cg27029518	CNDP2	0.8107		cg23064465	DCTD	0.7496		cg03646605	ME3	0.6834
cg08242820	DDX3X	0.5709		cg05445588	SH3KBP1	0.6907		cg26252592	KIF21B	0.8107		cg02105377	MAGI1	0.7495		cg16596440	MAML3	0.6833
cg07874445	AVPR2	0.5698		cg02211869	ZNF449	0.6874		cg24082215	MKS1	0.8107		cg06717841	TRIT1	0.7495		cg24217948	SETBP1	0.6832
cg25568337	ARID1B	0.5696		cg19723367	LOC643486	0.6868		cg17069437	TSC22D4	0.8106		cg03232753	TEFM	0.7494		cg19313221	KDM4B	0.6831
cg03218192	AP2B1	0.5612		cg23317607	GRIPAP1	0.6865		cg10681992	TBC1D14	0.8103		cg00032036	PNPLA6	0.7493		cg18567041	GNG7	0.683
cg07501063	PRKX	0.5471		cg06759085	NAB1	0.6857		cg06721601	CUX1	0.8103		cg11364364	AHDC1	0.7491		cg14571284	SH2D3C	0.683
cg01114138	ZFX	0.5438		cg16561743	CXorf23	0.6855		cg15764183	SH3D19	0.8102		cg08267701	TOMM40	0.749		cg19143336	GPD1L	0.6827
cg12799835	FAAH2	0.5412		cg06310022	ZBTB20	0.6834		cg23900712	IGF1R	0.8102		cg09126527	SECISBP2L	0.7489		cg23176873	P4HA2	0.6826
cg03687700	FKBP1B	0.5411		cg25452172	METTL1	0.6826		cg26525870	LAYN	0.81		cg02798548	ZNF543	0.7487		cg03142741	SNAP47	0.6825
cg13728104	TBL1X	0.54		cg20840456	PBDC1	0.6788		cg17650397	PRKAR1B	0.8099		cg26830038	FEV	0.7485		cg04066472	DENND3	0.6824
cg04574552	GEMIN8	0.5347		cg08623129	TLR7	0.6777		cg13306921	SSBP3	0.8098		cg02108176	USP48	0.7485		cg19552441	MICAL3	0.6824
cg21009420	CNTNAP2	0.5072		cg24822140	ZNF81	0.6767		cg01769521	DENND3	0.8098		cg22860780	UPP1	0.7485		cg07373212	CHCHD6	0.6822
ch.X.258064R	SYAP1	0.5053		cg22711601	GK	0.6696		cg19642402	PSTPIP1	0.8098		cg14737592	DDIT3	0.7485		cg17496921	TSPAN16	0.6821
cg26326746	MIR505	0.5008		cg22562219	DNASE1L1	0.669		cg14956327	DDO	0.8098		cg21497669	LRP1	0.7479		cg20135243	PTK2B	0.6817
				cg02325951	FOXN3	0.6675		cg02742281	PKMYT1	0.8097		cg13468300	AP3D1	0.7479		cg23568324	TTYH3	0.6814
				cg09781791	RAB40AL	0.6646		cg22971402	GRM4	0.8096		cg19000349	HK2	0.7478		cg06801994	PCID2	0.6812
				cg14886300	SCIN	0.6646		cg06038180	TMEM95	0.8095		cg16441248	METTL2A	0.7476		cg25931491	BRSK2	0.6812
				cg25304146	WBP11P1	0.6643		cg03082234	GTF2IRD1	0.8094		cg11501976	SLC25A4	0.7475		cg03251857	PPAPDC3	0.6811
				cg24290043	LINC00087	0.6636		cg14927126	SIK3	0.8093		cg04071446	C10orf118	0.7474		cg13671841	KCNA4	0.6808
				cg17786532	FAM9A	0.6628		cg12863927	TMEM139	0.8092		cg07806715	NAPA	0.7471		cg19238349	CAB39L	0.6808
				cg05162528	TMEM187	0.6628		cg18763536	ETV6	0.8091		cg27574168	WDR7	0.747		cg15292765	PARD3	0.6805
				cg02924298	DMD	0.6619		cg05766921	CTNNA3	0.8091		cg03047554	THTPA	0.7469		cg22635096	ADARB1	0.6801
				cg16546841	CT45A6	0.6617		cg27370673	METTL2A	0.8091		cg04237075	SIGMAR1	0.7468		cg26266991	LAMB3	0.6801
				cg15554342	SYP	0.657		cg22949732	NUP210	0.8087		cg13726332	NFIC	0.7468		cg13247117	RIMS3	0.68
				cg21293846	CENPI	0.6568		cg24110396	CCNY	0.8087		cg05915294	LDLRAD3	0.7468		cg12787836	DOPEY2	0.68
				cg12772068	CT47B1	0.6558		cg24599859	SZRD1	0.8086		cg09903872	DNAJB6	0.7468		cg23090824	PDE7B	0.6796
				cg11113650	CCNB3	0.6554		cg26814100	MAP7	0.8086		cg17942328	SCAND1	0.7464		cg19730887	NR2C2	0.6794
				cg02582887	FAM58A	0.6465		cg22129809	RBP1	0.8086		cg11576101	RNF216	0.7464		cg10540110	KDM5B	0.6792
				cg07975691	XAGE5	0.6465		cg09665332	SGIP1	0.8085		cg26681399	TEF	0.7462		cg13921220	IGSF21	0.6792
				cg10212199	GPRASP2	0.6441		cg15857470	SRPK2	0.8085		cg04554802	ULK1	0.7462		cg02077216	PLK2	0.6787
				cg02893780	ATP6AP1	0.642		cg11793646	PDE9A	0.8083		cg07996785	DNAJC6	0.7462		cg04974499	PRDM16	0.6787
				cg22911167	MUM1L1	0.639		cg01098939	AMZ1	0.8082		cg24268822	NDUFAF3	0.7461		cg01503706	NPTXR	0.6786
				cg18617394	ATRX	0.6359		cg05157791	RASAL1	0.8079		cg02862354	FOXP1	0.7461		cg03608093	DEAF1	0.6785
				cg26486069	RBM3	0.6338		cg10948088	YPEL2	0.8077		cg01726103	FAM65B	0.7461		cg05123333	GSG1L	0.6782
				cg25301621	MAGT1	0.6324		cg04496824	MTF1	0.8076		cg19167673	PDGFB	0.7459		cg17355042	ACADVL	0.6782
				cg13933535	DIAPH2	0.632		cg05860566	TMC7	0.8076		cg27330757	FGF19	0.7459		cg05250241	FMNL1	0.678
				cg12856112	FAM50A	0.6314		cg21285198	TMEM88B	0.8075		cg09705748	CCDC74B	0.7458		cg15697019	RSBN1L	0.6779
				cg00780578	FAM155B	0.6311		cg19004465	TBC1D16	0.8075		cg04004861	STAU2	0.7458		cg03877960	NAGPA	0.6778
				cg02341380	SOWAHD	0.6303		cg06798749	TUT1	0.8075		cg01083061	KCTD18	0.7458		cg18922874	AP1G2	0.6776
				cg06275134	SPANXC	0.6302		cg13180252	FLII	0.8075		cg19978436	WDTC1	0.7457		cg13470557	MRGBP	0.6776
				cg10631453	UBE2Q2P1	0.6295		cg00371061	HPCAL1	0.8073		cg06358566	RPIA	0.7457		cg02280038	AUH	0.6773
				cg13807550	MAGED2	0.6273		cg02882004	SPATS2L	0.8072		cg02571907	ADPRH	0.7457		cg15123499	DIP2C	0.6772
				cg14253153	HSD17B10	0.6266		cg12466700	MITF	0.807		cg00138497	EDF1	0.7457		cg20082272	CEP164	0.6771
				cg17028443	PRKX	0.6259		cg27550918	SYNPO2L	0.807		cg00684248	HMX2	0.7456		cg03517226	ANKRD11	0.6771
				cg24350752	AP1S2	0.6256		cg03341748	KCNAB1	0.8069		cg08883955	RSL1D1	0.745		cg25507845	CAMK2A	0.677
				cg05539388	OR13H1	0.6253		cg10318641	ZBTB44	0.8067		cg24902113	PDS5B	0.745		cg04911679	PITPNM2	0.6767
				cg21142738	NLGN4X	0.6253		cg11950778	UGT8	0.8067		cg17543885	AKAP12	0.7448		cg06517181	KNDC1	0.6763
				cg17546926	TBC1D8B	0.6244		cg02863493	KCNH8	0.8066		cg10323240	TXNL1	0.7447		cg10357909	RAB11FIP3	0.6761
				cg03717635	EGFL6	0.6221		cg18460830	PCBP3	0.8064		cg07093942	PLA2G15	0.7447		cg00697703	OSBPL3	0.6759
				cg04614203	PAGE2	0.6216		cg24640821	TBCK	0.8064		cg10542027	JMY	0.7446		cg20584157	PRICKLE2	0.6758
				cg00203804	LOC100132831	0.6203		cg12609322	SRSF4	0.8063		cg00570362	SLAIN2	0.7445		cg02645450	NAA60	0.6756
				cg01063406	ZIC3	0.6197		cg17151621	AHSG	0.8063		cg11687746	KRCC1	0.7444		cg07005654	HADH	0.6756
				cg00040419	TCEANC	0.6181		cg00549398	RPTOR	0.8062		cg03100196	ZYX	0.7443		cg01844235	RAB36	0.6752
				cg00290944	PAGE2B	0.6145		cg16359663	CC2D2A	0.8062		cg19828791	NAT16	0.7443		cg27470087	RPS6KA4	0.6749
				cg03173713	HMGA1	0.6136		cg16985966	AZI1	0.806		cg05622764	FOXD1	0.7442		cg04668516	HAMP	0.6747
				cg14247788	BEX5	0.6132		cg01208787	CHN2	0.8059		cg21291873	PSMA4	0.744		cg23911372	GRIK5	0.6747
