# Supplementary material for: Meta-analysis of expression and methylation signatures indicates a stress-related epigenetic mechanism in multiple neuropsychiatric disorders
Source: Transl Psychiatry. 2019 Jan 22;9:32. doi: 10.1038/s41398-018-0358-5 (PMC6342918; doi:10.1038/s41398-018-0358-5)
Supplement: Supplementary file 4 — Data Table S2 [file 41398_2018_358_MOESM4_ESM.xlsx]

## Sheet: human_sc_markers
	OPCs	Oligodendrocytes	Astrocytes	Microglia	Neurons	Endothelial
E1	1	1	1	1	0.0033	1
E2	0.66	1	2.2e-13	1	1	1
E3	1	1	1	1	1	1
M3	0.15	3.1e-08	0.06	1	1	1
M4	1	1	1	1	1	1
M5	0.86	1	1	1	0.0046	1
OPCs: oligodendrocyte progenitor cells

## Sheet: mouse_sc_markers
	Ependymal	Oligodendrocyte	Microglia	CA1.Pyramidal	Interneuron	Endothelial	S1.Pyramidal	Astrocyte	Mural
E1	1	1	1	0.45	0.0018	1	0.088	1	1
E2	0.94	0.85	1	1	0.94	0.57	1	1.4e-16	0.62
E3	0.57	1	0.85	0.81	0.81	0.21	0.57	0.76	0.062
M3	1	1.4e-23	0.82	0.31	0.87	0.01	0.096	0.028	0.01
M4	1	0.4	1	0.035	0.059	0.96	0.51	0.51	1
M5	1	1	1	2.4e-16	0.0035	0.096	1.6e-11	0.011	0.021
