# Supplementary material for: Meta-analysis of expression and methylation signatures indicates a stress-related epigenetic mechanism in multiple neuropsychiatric disorders
Source: Transl Psychiatry. 2019 Jan 22;9:32. doi: 10.1038/s41398-018-0358-5 (PMC6342918; doi:10.1038/s41398-018-0358-5)
Supplement: Supplementary file 5 — Data Table S3 [file 41398_2018_358_MOESM5_ESM.xlsx]

## Sheet: exprs_exprs
FDR corrected P values (by Peason's correlation test)
	SMRI_AltarC	SMRI_Bahn	GSE17612	GSE21138	GSE20168	GSE5388	GSE54567	GSE54568	GSE54570
E1/E2	0.374	0.0001958	5.76e-05	0.0315	0.392	0.00697	0.01216	0.374	0.374
E1/E3	8.64e-13	5.75e-07	0.00064	1.352e-08	0.0001012	0.000462	0.00504	0.00304	1
E2/E3	0.98	1	0.299	1	1	1	0.0868	0.312	1
Pearson's r
	SMRI_AltarC	SMRI_Bahn	GSE17612	GSE21138	GSE20168	GSE5388	GSE54567	GSE54568	GSE54570
E1/E2	-0.32	-0.43	-0.61	-0.39	-0.37	-0.44	-0.6	-0.38	-0.42
E1/E3	-0.87	-0.53	-0.55	-0.7	-0.74	-0.52	-0.64	-0.64	-0.13
E2/E3	0.23	0.05	0.32	-0.07	-0.08	0	0.5	0.41	-0.12

## Sheet: methyl_methyl
FDR corrected P values (by Pearson's correlation test)
	GSE49393	GSE61107	GSE61380	GSE61431	GSE74193	GSE59685	GSE80970
M1/M2	4.7e-50	5.3e-44	5.2e-29	4.1e-49	6.4E-314	8.4e-131	2.6e-171
M1/M3	0.93	0.16	0.76	0.68	0.89	0.27	0.27
M1/M4	0.24	0.073	0.83	0.68	0.8	0.34	0.59
M1/M5	0.93	0.54	0.39	0.68	0.85	0.48	0.15
M2/M3	0.93	0.16	0.72	0.68	0.85	0.27	0.27
M2/M4	0.27	0.13	0.76	0.68	0.76	0.27	0.59
M2/M5	0.93	0.51	0.39	0.68	0.75	0.44	0.15
M3/M4	0.045	0.05	0.32	0.68	0.012	0.92	0.015
M3/M5	2.3e-15	1.3e-19	1.1e-08	7.7e-12	2e-101	3.3e-35	2.4e-27
M4/M5	0.0056	0.51	0.85	0.68	0.079	0.27	0.067
Pearson's r
	GSE49393	GSE61107	GSE61380	GSE61431	GSE74193	GSE59685	GSE80970
M1/M2	-1	-0.99	-0.99	-1	-0.98	-1	-1
M1/M3	0.022	-0.22	0.081	0.084	0.0068	-0.15	0.12
M1/M4	-0.24	-0.29	0.057	-0.1	0.027	0.13	-0.06
M1/M5	-0.032	0.09	-0.24	-0.15	-0.012	0.096	-0.17
M2/M3	-0.029	0.22	-0.11	-0.08	0.014	0.16	-0.13
M2/M4	0.22	0.24	-0.085	0.089	0.032	-0.16	0.064
M2/M5	0.031	-0.1	0.25	0.15	0.035	-0.11	0.17
M3/M4	0.36	0.33	0.3	0.12	0.14	-0.03	0.25
M3/M5	-0.88	-0.92	-0.84	-0.85	-0.81	-0.88	-0.76
M4/M5	-0.47	-0.11	0.034	0.088	0.1	0.15	-0.2

## Sheet: exprs_methyl
FDR corrected P values (by hypergeometric test on the overlap of genes between signatures)
	M3	M4	M5
E1	1	0.00019	0.1
E2	0.01	0.1	0.13
E3	0.62	0.78	0.011
