# Supplementary material for: Meta-analysis of expression and methylation signatures indicates a stress-related epigenetic mechanism in multiple neuropsychiatric disorders
Source: Transl Psychiatry. 2019 Jan 22;9:32. doi: 10.1038/s41398-018-0358-5 (PMC6342918; doi:10.1038/s41398-018-0358-5)
Supplement: Supplementary file 6 — Data Table S4 [file 41398_2018_358_MOESM6_ESM.xlsx]

## Sheet: exprs_signatures
		Discovery data								Validation data
Model 0	LME model without other covariates included						Model 0	LME model without other covariates included
P values							P values
	schizophrenia	bipolar disorder	Parkinson’s	major depression				schizophrenia	bipolar disorder	Parkinson’s	Alzheimer's	major depression	alcohol use disorder
E1	0.0017	3.8e-05	0.013	0.22			E1	0.011	0.013	0.00071	0.018	0.92	0.99
E2	0.004	0.083	0.28	0.24			E2	0.78	0.96	0.0051	0.38	0.061	0.11
E3	0.2	0.0011	0.081	0.83			E3	0.0017	0.018	4.3e-07	0.53	0.25	0.88
Estimated coefficients							Estimated coefficients
	schizophrenia	bipolar disorder	Parkinson’s	major depression				schizophrenia	bipolar disorder	Parkinson’s	Alzheimer's	major depression	alcohol use disorder
E1	-0.248	-0.364	-1.054	-0.1077			E1	-0.0781	-0.0907	-0.566	-0.1713	-0.0155	0.0017
E2	0.267	0.1995	0.2762	-0.1627			E2	0.0175	-0.0036	0.4627	0.0874	-0.3258	0.2907
E3	0.0613	0.2047	0.2411	-0.0244			E3	0.2124	0.1576	0.7304	0.02	-0.1383	0.0038
Model 1	LME model with covariates included						Model 1	LME model with covariates included
P values							P values
	schizophrenia	bipolar disorder	Parkinson’s	major depression				schizophrenia	bipolar disorder	Parkinson’s	Alzheimer's	major depression	alcohol use disorder
E1	0.0011	3.3e-05	0.04	0.13			E1	0.011	0.014	0.016	0.026	0.89	0.99
E2	0.0018	0.0021	0.37	0.4			E2	0.56	0.31	0.064	0.93	0.072	0.11
E3	0.18	0.003	0.34	0.36			E3	0.0028	0.023	1.4e-05	0.25	0.15	0.81
Estimated coefficients							Estimated coefficients
	schizophrenia	bipolar disorder	Parkinson’s	major depression				schizophrenia	bipolar disorder	Parkinson’s	Alzheimer's	major depression	alcohol use disorder
E1	-0.2544	-0.38	-0.89	-0.128			E1	-0.0803	-0.096	-0.3771	-0.2	0.0225	0.0022
E2	0.2859	0.3343	0.24	-0.1089			E2	0.0382	0.073	0.2964	0.011	-0.3192	0.2921
E3	0.0635	0.197	0.15	-0.0528			E3	0.2123	0.16	0.5969	0.049	-0.1733	0.0059

## Sheet: methyl_signatures
Model 0	LME model without other covariates included
P values
	Alcohol use disorder	Alzheimer’s	Schizophrenia
M3	0.2	0.34	0.27
M4	0.017	0.18	0.096
M5	0.6	0.12	0.24
Estimated coefficients
	Alcohol use disorder	Alzheimer’s	Schizophrenia
M3	-0.4177	-0.0131	0.0472
M4	-0.182	-0.0078	0.036
M5	0.1337	0.0148	-0.0419
Model 1	LME model with covariates included
P values
	Alcohol use disorder	Alzheimer’s	Schizophrenia
M3	0.22	0.31	0.13
M4	0.0077	0.18	0.0403
M5	0.62	0.058	0.46
Estimated coefficients
	Alcohol use disorder	Alzheimer’s	Schizophrenia
M3	-0.415	-0.01457	0.06521
M4	-0.1986	-0.00811	0.0451
M5	0.1305	0.01889	-0.0267
