# Supplementary material for: Meta-analysis of expression and methylation signatures indicates a stress-related epigenetic mechanism in multiple neuropsychiatric disorders
Source: Transl Psychiatry. 2019 Jan 22;9:32. doi: 10.1038/s41398-018-0358-5 (PMC6342918; doi:10.1038/s41398-018-0358-5)
Supplement: Supplementary file 7 — Data Table S5 [file 41398_2018_358_MOESM7_ESM.xlsx]

## Sheet: E1_M4_genes
Gene_Symbols	E1_probes	E1_scores	M4_probes	M4_scores	min_scores
CAND1	208838_at	0.7659	cg17524854	0.7499	0.7499
DYNC1LI1	217976_s_at	0.7253	cg25390230	0.7613	0.7253
ATP5A1	213738_s_at	0.6912	cg10619144	0.8201	0.6912
EFR3A	212150_at	0.697	cg09396107	0.6786	0.6786
MEAF6	218165_at	0.6774	cg03112782	0.7997	0.6774
PNMA1	218224_at	0.6772	cg23681213	0.7074	0.6772
SEC23A	212887_at	0.7384	cg02056847	0.676	0.676
ZNHIT3	212544_at	0.6697	cg09922935	0.7542	0.6697
PPP2R5C	201877_s_at	0.6676	cg08393828	0.6961	0.6676
NDUFAB1	202077_at	0.6675	cg21989500	0.6774	0.6675
EIF1B	201738_at	0.6672	cg25839330	0.7884	0.6672
PPP3CA	202429_s_at	0.6667	cg00302793	0.8079	0.6667
SLC30A9	202614_at	0.6947	cg09414773	0.6599	0.6599
UQCRC2	212600_s_at	0.6595	cg03031583	0.6596	0.6595
RGS7	206290_s_at	0.6814	cg24472496	0.6592	0.6592
PDS5B	204742_s_at	0.6583	cg24902113	0.745	0.6583
RAB1A	208724_s_at	0.6562	cg09068198	0.7191	0.6562
CAMTA1	213268_at	0.6642	cg05285441	0.6546	0.6546
SERINC3	221471_at	0.6517	cg03812067	0.6635	0.6517
LRRC8B	212978_at	0.6481	cg22081084	0.6635	0.6481
NSG1	209569_x_at	0.6465	cg23239039	0.6519	0.6465
YWHAZ	200638_s_at	0.6464	cg10131910	0.7505	0.6464
CCT4	200877_at	0.6504	cg14934533	0.6438	0.6438
EIF5	208290_s_at	0.6397	cg02198017	0.7206	0.6397
UBE2K	202346_at	0.6363	cg00145849	0.6679	0.6363
HIVEP2	212641_at	0.6353	cg01202751	0.7014	0.6353
TM9SF2	201078_at	0.6316	cg11782830	0.6935	0.6316
SLC1A1	213664_at	0.652	cg07196069	0.6285	0.6285
EHBP1	212653_s_at	0.6282	cg06096853	0.6421	0.6282
KPNA2	211762_s_at	0.626	cg09771049	0.6257	0.6257
DDX1	201241_at	0.7001	cg21693780	0.6255	0.6255
CACYBP	210691_s_at	0.6249	cg05876094	0.7244	0.6249
STMN2	203000_at	0.6248	cg01691768	0.7406	0.6248
VDAC1	212038_s_at	0.7847	cg03861200	0.6239	0.6239
WDR7	212880_at	0.6234	cg27574168	0.747	0.6234
TUSC3	213423_x_at	0.7861	cg26374823	0.6227	0.6227
GAD1	205278_at	0.6222	cg16911423	0.641	0.6222
NECAP1	209300_s_at	0.8463	cg17722033	0.6189	0.6189
RAB11A	200864_s_at	0.6168	cg05270119	0.7092	0.6168
AUH	205052_at	0.7108	cg20569825	0.6146	0.6146
KCNV1	220294_at	0.6139	cg05860890	0.7051	0.6139
VDAC2	211662_s_at	0.6137	cg10989255	0.7592	0.6137
CCSER2	209379_s_at	0.6329	cg00725244	0.6122	0.6122
RUFY3	203724_s_at	0.6788	cg19212674	0.611	0.611
SMYD2	212922_s_at	0.6076	cg14013804	0.7672	0.6076
ACTR3	200996_at	0.6056	cg22066186	0.7083	0.6056
ADSS	221761_at	0.6052	cg20207310	0.6702	0.6052
GLS	203157_s_at	0.6855	cg02640306	0.6034	0.6034
ORC4	203351_s_at	0.6034	cg06394585	0.7718	0.6034
FEM1B	212367_at	0.6032	cg09272869	0.7554	0.6032
PIP5K1B	205632_s_at	0.6384	cg21413251	0.6027	0.6027
SLC25A4	202825_at	0.6003	cg11501976	0.7475	0.6003
EPS15	217886_at	0.6921	cg17853302	0.5973	0.5973
AAK1	214998_at	0.631	cg03186986	0.5949	0.5949
EAPP	202623_at	0.6881	cg08211972	0.5946	0.5946
OPA1	212214_at	0.6501	cg18062138	0.5925	0.5925
SYNJ1	212990_at	0.8265	cg02852754	0.5919	0.5919
AGGF1	218534_s_at	0.5906	cg25836159	0.6741	0.5906
EEF1E1	204905_s_at	0.7202	cg00721468	0.5905	0.5905
PSMA3	201532_at	0.5891	cg20337305	0.8015	0.5891
LGMN	201212_at	0.5942	cg05135213	0.5874	0.5874
RAP1GDS1	217457_s_at	0.5867	cg21308020	0.7062	0.5867
ADAM22	213411_at	0.5867	cg08876591	0.6084	0.5867
GCC2	202832_at	0.5863	cg12287813	0.7236	0.5863
DMXL2	212820_at	0.7576	cg08986416	0.5862	0.5862
METAP1	212673_at	0.5861	cg15381708	0.6302	0.5861
ATP6V1H	221504_s_at	0.7281	cg18518909	0.586	0.586
RAN	200749_at	0.6701	cg06202977	0.5859	0.5859
AP3M2	203410_at	0.5843	cg27620946	0.5976	0.5843
RTN4	210968_s_at	0.5823	cg14706575	0.7866	0.5823
DLD	209095_at	0.5818	cg03456512	0.6296	0.5818
VDAC3	208846_s_at	0.581	cg25641920	0.6747	0.581
RAB14	200927_s_at	0.5793	cg20819397	0.6245	0.5793
INPP4A	204552_at	0.8022	cg02551232	0.5783	0.5783
STAU2	204226_at	0.5782	cg04004861	0.7458	0.5782
PFDN4	205361_s_at	0.5805	cg00876462	0.5776	0.5776
RASA1	210621_s_at	0.5775	cg08711064	0.7338	0.5775
TRIM37	213009_s_at	0.6101	cg05425664	0.5772	0.5772
NELL2	203413_at	0.7283	cg00136947	0.5764	0.5764
SSX2IP	203018_s_at	0.6693	cg02750587	0.5759	0.5759
MRPS30	218398_at	0.6144	cg06056004	0.5754	0.5754
MTX2	203517_at	0.6737	cg05493679	0.5731	0.5731
DNM3	209839_at	0.636	cg04986015	0.5719	0.5719
RNF111	218761_at	0.5716	cg08704172	0.6046	0.5716
UBE3A	213291_s_at	0.6088	cg20639890	0.5715	0.5715
MEF2C	209200_at	0.5695	cg07742134	0.5862	0.5695
FBXO3	218432_at	0.5784	cg23155006	0.5688	0.5688
RNF11	208924_at	0.5675	cg22382706	0.8224	0.5675
TMOD1	203661_s_at	0.5672	cg11799819	0.6213	0.5672
TRIM36	219736_at	0.5665	cg22937891	0.5838	0.5665
DNAJC6	204720_s_at	0.5658	cg07996785	0.7462	0.5658
LGALS8	208934_s_at	0.5656	cg09823395	0.7185	0.5656
DCK	203302_at	0.565	cg01245787	0.5948	0.565
ST6GALNAC5	220979_s_at	0.5647	cg23231420	0.602	0.5647
CDO1	204154_at	0.5643	cg07405021	0.6689	0.5643
KIFAP3	203333_at	0.7541	cg10753582	0.5633	0.5633
KIAA1279	212453_at	0.6737	cg15558658	0.5622	0.5622
CERS6	212442_s_at	0.5614	cg16071359	0.7148	0.5614
NDUFA5	201304_at	0.56	cg01078248	0.6322	0.56
RTF1	212301_at	0.5599	cg07129439	0.7353	0.5599
SMAP1	218137_s_at	0.6628	cg24161594	0.559	0.559
CADPS2	219572_at	0.6546	cg02439311	0.559	0.559
LRPPRC	211615_s_at	0.5952	cg02219016	0.5585	0.5585
NEFL	221805_at	0.7789	cg24000873	0.557	0.557
MSH2	209421_at	0.5567	cg25868465	0.6064	0.5567
PRPF18	221547_at	0.603	cg26778908	0.5563	0.5563
MOB4	202919_at	0.5561	cg01366059	0.6402	0.5561
TM2D3	221702_s_at	0.556	cg18654049	0.581	0.556
TM6SF1	219892_at	0.5789	cg17018527	0.5551	0.5551
REEP1	204364_s_at	0.6074	cg21569844	0.5539	0.5539
UHRF1BP1L	213118_at	0.5536	cg05319880	0.6486	0.5536
IFT57	218100_s_at	0.5521	cg08476757	0.6247	0.5521
AGK	222132_s_at	0.5507	cg04579040	0.6191	0.5507
RAD23B	201223_s_at	0.5502	cg14919562	0.652	0.5502
GAP43	204471_at	0.5975	cg20914508	0.5494	0.5494
PCNP	217816_s_at	0.5644	cg22967298	0.5491	0.5491
MORF4L1	221381_s_at	0.549	cg08692282	0.6918	0.549
RNF6	203403_s_at	0.5484	cg19792403	0.7621	0.5484
BECN1	208946_s_at	0.6543	cg16225441	0.5481	0.5481
KIF3C	203390_s_at	0.5478	cg00094851	0.7506	0.5478
ATP5G3	207507_s_at	0.6643	cg14760355	0.5464	0.5464
CCT8	200873_s_at	0.5496	cg05481445	0.5463	0.5463
RTCA	203594_at	0.7126	cg01954107	0.5451	0.5451
SMARCA2	206542_s_at	0.5447	cg04726876	0.8167	0.5447
ARPC5L	220966_x_at	0.549	cg20029026	0.5441	0.5441
DPY19L2P2	215143_at	0.6691	cg24722619	0.5438	0.5438
POLR2K	202635_s_at	0.543	cg00188547	0.7385	0.543
LZTFL1	218437_s_at	0.5918	cg05485520	0.541	0.541
PGAM1	200886_s_at	0.5391	cg00313973	0.6546	0.5391
GGH	203560_at	0.539	cg02212000	0.5668	0.539
INSIG2	209566_at	0.5388	cg24171875	0.5507	0.5388
ARFGEF1	202956_at	0.538	cg01086978	0.6982	0.538
ZFPM2	219778_at	0.5379	cg01794676	0.5906	0.5379
ADK	204119_s_at	0.5373	cg25994603	0.637	0.5373
ANKRD46	212731_at	0.608	cg12548064	0.5369	0.5369
FOCAD	218503_at	0.5368	cg01947138	0.5915	0.5368
ORC5	204957_at	0.5364	cg02020528	0.5377	0.5364
UBE2D2	201343_at	0.5355	cg06641624	0.7208	0.5355
PCSK2	204869_at	0.5352	cg27343616	0.5825	0.5352
DNAJA2	209157_at	0.5339	cg21369679	0.7359	0.5339
IDH3B	210014_x_at	0.5335	cg10475341	0.69	0.5335
PPP1R12A	201603_at	0.5335	cg02323694	0.7946	0.5335
CMAS	218111_s_at	0.6706	cg26668036	0.5333	0.5333
ISCU	209075_s_at	0.6289	cg05135397	0.5332	0.5332
GPD1L	212510_at	0.5331	cg21255732	0.5538	0.5331
SKAP2	204362_at	0.5312	cg21120786	0.664	0.5312
PWP1	201608_s_at	0.5309	cg11328140	0.6691	0.5309
RSL1D1	213750_at	0.5308	cg08883955	0.745	0.5308
ATP2B2	216120_s_at	0.5294	cg22055119	0.6015	0.5294
MIA3	212310_at	0.5375	cg13088003	0.5289	0.5289
LAMTOR3	217971_at	0.5283	cg10205287	0.7164	0.5283
ZFAND1	218919_at	0.5282	cg26258330	0.585	0.5282
NCKAP1	207738_s_at	0.5604	cg08668909	0.528	0.528
EIF2S2	208726_s_at	0.528	cg05026540	0.7414	0.528
SNX2	202113_s_at	0.5274	cg01064957	0.6353	0.5274
CUL1	207614_s_at	0.6627	cg00113208	0.5266	0.5266
NMNAT2	209755_at	0.6629	cg08244866	0.5263	0.5263
BAI3	205638_at	0.5261	cg09805943	0.7199	0.5261
NBEA	221207_s_at	0.7864	cg02378501	0.5258	0.5258
CASD1	219342_at	0.5257	cg08573313	0.6854	0.5257
MEF2A	212535_at	0.6136	cg13602438	0.5255	0.5255
COPS8	214260_at	0.5254	cg25840850	0.565	0.5254
ATP8A2	219659_at	0.5236	cg01782371	0.6519	0.5236
ASNS	205047_s_at	0.6305	cg17546469	0.5235	0.5235
FRY	204072_s_at	0.52	cg25667712	0.592	0.52
BTBD1	217945_at	0.5204	cg07730907	0.5184	0.5184
MAFB	218559_s_at	0.5181	cg20346165	0.6897	0.5181
PRKACB	202741_at	0.6548	cg00341980	0.518	0.518
TBPL1	208398_s_at	0.518	cg06197372	0.5438	0.518
SACS	213262_at	0.5789	cg00302983	0.5168	0.5168
RAB2A	208731_at	0.6156	cg11344692	0.5163	0.5163
ARL8B	217852_s_at	0.5929	cg20503117	0.5163	0.5163
STK24	208854_s_at	0.5159	cg20850243	0.6022	0.5159
C2CD5	212943_at	0.5157	cg05820482	0.5892	0.5157
SRPK2	203182_s_at	0.5784	cg00950418	0.5154	0.5154
ACAT2	209608_s_at	0.5153	cg24224803	0.7635	0.5153
LAPTM4B	208029_s_at	0.5153	cg14713118	0.5243	0.5153
C12orf5	219099_at	0.59	cg05535924	0.514	0.514
CYCS	208905_at	0.5135	cg11496438	0.6988	0.5135
GABARAPL1	208869_s_at	0.5711	cg05165990	0.5108	0.5108
C11orf58	201784_s_at	0.5106	cg25568716	0.729	0.5106
USP14	201672_s_at	0.545	cg07535605	0.5102	0.5102
NFU1	218946_at	0.51	cg05255213	0.5216	0.51
LARGE	215543_s_at	0.5093	cg21028171	0.5579	0.5093
B3GNT1	203188_at	0.5084	cg13703666	0.7908	0.5084
TMEM14B	221452_s_at	0.5073	cg18482175	0.6864	0.5073
EIF4G2	200004_at	0.5071	cg23948874	0.5362	0.5071
RALGAPB	221736_at	0.5071	cg08880538	0.5452	0.5071
UBXN2B	212934_at	0.5339	cg24111137	0.5067	0.5067
NDUFS4	209303_at	0.5352	cg22959236	0.5065	0.5065
CITED2	209357_at	0.5065	cg14925722	0.7268	0.5065
SKP1	200718_s_at	0.5386	cg00854995	0.5059	0.5059
USP25	220419_s_at	0.6217	cg06114765	0.5056	0.5056
MAN1C1	218918_at	0.5051	cg20333927	0.602	0.5051
C10orf88	219240_s_at	0.5037	cg09479906	0.774	0.5037
ATRNL1	213745_at	0.8031	cg20382695	0.5036	0.5036
KRAS	204009_s_at	0.6909	cg02850821	0.5036	0.5036
ANXA7	209860_s_at	0.5035	cg02047359	0.5525	0.5035
HSPH1	206976_s_at	0.5031	cg16666935	0.7747	0.5031
YWHAQ	200693_at	0.5029	cg07793203	0.5439	0.5029
DCUN1D4	212855_at	0.5029	cg02716799	0.5872	0.5029
TIMM17A	215171_s_at	0.6455	cg04842953	0.5025	0.5025
GABARAPL2	209046_s_at	0.5024	cg19296571	0.5978	0.5024
NRN1	218625_at	0.6176	cg07593839	0.5022	0.5022
RALB	202100_at	0.5013	cg17169613	0.6979	0.5013
DCTN3	204246_s_at	0.5105	cg21159858	0.501	0.501
PSMA4	203396_at	0.501	cg21291873	0.744	0.501
ASTN1	213197_at	0.5002	cg06650419	0.6609	0.5002
