# Supplementary material for: Meta-analysis of expression and methylation signatures indicates a stress-related epigenetic mechanism in multiple neuropsychiatric disorders
Source: Transl Psychiatry. 2019 Jan 22;9:32. doi: 10.1038/s41398-018-0358-5 (PMC6342918; doi:10.1038/s41398-018-0358-5)
Supplement: Supplementary file 8 — Data Table S6 [file 41398_2018_358_MOESM8_ESM.xlsx]

## Sheet: Enriched_region
	M1	M2	M3	M4	M5
Island	1.2e-49	1	1	0	1
Shore	1	0.76	1	1	4.1e-59
Shelf	1	1.1e-08	1.5e-22	1	2e-06
N_Shore	0.98	0.9	1	1	4.7e-25
N_Shelf	1	0.0014	9.4e-12	1	0.0027
S_Shore	1	0.35	1	1	3.9e-27
S_Shelf	1	2e-06	2.6e-11	1	0.0002
Others	1	1	1	1	1
Forward	0.56	0.53	0.98	0.2	0.57
Reverse	0.48	0.51	0.024	0.8	0.45
Promoter	6.2e-06	7.5e-13	0.19	8e-149	0.69
