# Supplementary material for: Meta-analysis of expression and methylation signatures indicates a stress-related epigenetic mechanism in multiple neuropsychiatric disorders
Source: Transl Psychiatry. 2019 Jan 22;9:32. doi: 10.1038/s41398-018-0358-5 (PMC6342918; doi:10.1038/s41398-018-0358-5)
Supplement: Supplementary file 9 — Data Table S7 [file 41398_2018_358_MOESM9_ESM.xlsx]

## Sheet: overall_p_value
	GO_CELLULAR_RESPONSE_TO_STRESS			GO_REGULATION_OF_RESPONSE_TO_STRESS
	# overlapping genes	P values (FDR corrected)		# overlapping genes	P values (FDR corrected)
E1	82	0.014		82	0.012
E2	11	0.45		18	0.014
E3	35	0.57		30	0.79
M3	327	0.16		314	0.94
M4	467	1.8e-18		387	2.2e-07
M5	206	0.16		182	0.48

## Sheet: overlapping_genes_GO_CELLULAR
E1		M4		E1∩M4
UBE2B		HDGF		NEFL
MAP2K1		ATG14		DDX1
COPS4		CBX8		SLC30A9
NEFL		FAN1		PPP2R5C
GUCY1B3		MTR		CUL1
ATP2A2		PYCR2		CADPS2
UBE2N		JUN		BECN1
SNCA		DNMT3A		OPA1
MDH1		MUS81		UBE2K
MAPK1		FBXO31		ASNS
MAP2K4		FBXW7		C12orf5
MOAP1		OXR1		RNF111
SEH1L		HNRNPD		GABARAPL1
UCHL5		TNFRSF19		MEF2C
CAB39		MDC1		MSH2
TMX4		LSM4		RAD23B
UBE2V2		RBBP6		MORF4L1
MAPK9		SNRPF		POLR2K
DDX1		RRAGC		INSIG2
SLC30A9		IST1		SKP1
CHL1		PPP5C		UBE2D2
SUMO1		DNAJC10		COPS8
GABRA5		SETD7		STK24
RRAGA		KDM6B		CITED2
DNAJB9		ATP1B1		GABARAPL2
COPS3		MCRS1		RALB
PPP2R5C		P4HB
CUL1		MCM9
CADPS2		SEC61A1
BECN1		DNAAF2
PSMC6		RFC2
SUMO3		EGR1
OPA1		ATG10
UBA5		KAT6A
UBE2K		PTPN11
KIAA0430		ACTR5
ASNS		EIF2B5
MAPK10		ABL1
NEFM		UBE2I
DNAJA1		FOS
ITPR1		POLR2G
MCTS1		BAG6
COPS2		ING4
PSMC2		TMBIM6
PDCD6		GGN
NPEPPS		NFE2L2
C12orf5		GSK3B
PRKRA		NFE2L1
TCEB1		RTN4RL1
ATG5		TFAP4
COPS5		RAD51
BNIP3L		UBE2G2
RNF111		REV1
GABARAPL1		UPP1
MEF2C		DDIT3
RAD51C		HK2
CDK7		ULK1
MSH2		TXNL1
EIF2S1		JMY
MRPS35		KRCC1
RAD23B		PYCR1
MORF4L1		RBX1
POLR2B		POLG2
CCNH		UVRAG
POLR2K		TLK1
SOD1		HSPA8
INSIG2		PSMC4
SKP1		POLR2K
UBE2D2		CPEB2
FAM13B		HMGB2
MAP1LC3B		SLC38A2
COPS8		EIF2AK3
PIK3R4		ST8SIA1
SRD5A1		NOD1
STK24		TOMM7
PSMD14		RNASEH2A
KCND2		CITED2
CITED2		USP47
TERF2IP		GADD45A
STOML2		INTS3
GABARAPL2		UBE2D2
RALB		SLC35C1
		MINK1
		CALR
		MC1R
		PIK3R2
		ADAMTS7
		FAF2
		ATP13A2
		THOC1
		RFC5
		PINK1
		CNOT6L
		SIN3A
		CHD1L
		SNRPB
		BABAM1
		DYRK2
		USP10
		TAOK3
		EPHA2
		WAC
		PRKD1
		STK39
		PRKCD
		FBXW11
		RNF169
		FANCI
		DDB2
		CPEB4
		RALB
		RBM14
		MBTPS1
		SH3GLB1
		ARNTL
		PPP2R5C
		MYO6
		CHEK1
		RFC3
		BCL2
		PPARGC1B
		ERRFI1
		CHAF1A
		MORF4L1
		NCK1
		RORA
		MAP3K6
		SLC2A1
		DERL3
		RAD54L
		KLF6
		PTPN1
		ASNA1
		CCNB1
		NSMCE4A
		PSMC3
		FANCC
		EYA3
		PICK1
		USP45
		NFKBIA
		PDIA4
		RPS6KA1
		MARCH6
		TLK2
		PMS2P3
		MAPK7
		HRAS
		POLB
		TPM1
		EGLN2
		PDGFRA
		UBE2J2
		GINS4
		UFC1
		ERLIN1
		UBE2K
		NEIL2
		SLC2A4
		PSME4
		AEN
		ZNF580
		ERCC3
		EDEM1
		HIPK1
		MAP3K12
		RAD21
		SLC30A9
		PRMT1
		WNT4
		NRBF2
		SELK
		MIF
		STC2
		ANXA5
		ERN1
		RNF126
		NPHS1
		EPAS1
		SPHK1
		RAD23B
		ENDOV
		BOC
		RFC4
		ARID3A
		APBB1
		CRY2
		POLD3
		SREBF2
		RTEL1
		MNAT1
		IPPK
		GMIP
		CENPJ
		CDKN1B
		PDK1
		WNT2B
		UBE2D3
		EPC2
		MAP3K11
		BMP4
		TXLNA
		PHLDA3
		ATF3
		MRPS9
		AATF
		DIABLO
		UBE2D1
		POLD1
		EDEM3
		UBE2W
		GATA6
		FGF12
		NOTCH1
		SMG1
		SLC6A1
		HIF1AN
		PIK3CA
		DDX1
		NR4A2
		CCNO
		KLF10
		CTH
		GSK3A
		BCLAF1
		FANCF
		STOX1
		DNAJC3
		DMAP1
		RPA2
		XRCC1
		FMN2
		CNOT1
		BBC3
		PRKAA1
		MAP2K7
		NUAK2
		PLAGL1
		FGF14
		DUSP10
		PENK
		PIDD
		FNIP1
		ALKBH7
		ETV5
		PAX2
		PSEN1
		ATF4
		ATF6B
		MRPS26
		FLOT1
		MSH2
		GPS2
		MUL1
		PPARG
		TNFRSF10B
		RNF111
		ULK3
		HIC1
		HDAC2
		ASCC3
		ETS1
		CDC25C
		FOXO3
		STK24
		RRM2B
		ZNF622
		UBA52
		YY1
		NEK6
		HELB
		KDM2A
		GABARAPL2
		MSH5
		CREBBP
		TOR1A
		OGG1
		APOE
		OPA1
		DSC2
		CCND1
		C9orf142
		ERCC6
		STK25
		RAD23A
		NF1
		POLR2J
		AVPR1A
		WDR33
		SESN1
		CBS
		MEF2C
		PRPF19
		SMARCAD1
		MAP4K3
		CRHBP
		MYOCD
		MYOD1
		TRRAP
		HSPA5
		RNF152
		ALKBH8
		SQSTM1
		MACROD2
		F3
		TRIM28
		MUC1
		PRKG1
		LYN
		POLR2H
		CNOT6
		PHYHIP
		SDF2L1
		ERCC5
		WRNIP1
		RNF139
		KLF2
		PARP1
		ZMAT3
		NUAK1
		TAB2
		TP53INP1
		SERPINB6
		MAPK14
		RPS27L
		PSMC1
		EXTL3
		KCNK2
		FOXN3
		HM13
		THBS1
		COPS8
		TBX2
		TRIB1
		MEN1
		VEGFA
		BCL6
		WNT10B
		BMP7
		UBB
		MACROD1
		NGFR
		CADPS2
		ATXN3
		ISL1
		KIAA0247
		PLK1
		BACH1
		NEFL
		NFKB1
		VAV3
		EXO1
		ARNT
		GINS2
		SHISA5
		SMURF1
		KIAA1804
		CEP164
		NFATC2
		BAD
		SEC63
		E2F7
		INSIG2
		OS9
		USP16
		PIK3C3
		TOPORS
		BECN1
		CHAC1
		RFWD3
		INO80
		ADM
		EEF2K
		VCP
		AKT1
		HERPUD1
		MTOR
		E2F4
		MAP3K10
		USP43
		RAD52
		PPP1R15A
		PML
		CDC14B
		RHBDD1
		C11orf73
		EHMT2
		PDK4
		APC
		TIPRL
		HIST1H4H
		LIG3
		CTC1
		BAZ1B
		SEC31A
		TNFSF11
		SLX4
		C8orf59
		BMPR2
		UBE2E2
		CTDSP2
		UBE2J1
		IMMP2L
		CNOT4
		KAT5
		RNF34
		SEC61G
		UBXN4
		HIST1H4K
		TRAF2
		STT3B
		WDR76
		PTPRK
		ARL6IP5
		CUL1
		SPAG9
		TWIST1
		TBL2
		ISY1
		RASSF1
		AQR
		CYP1B1
		ASNS
		POLR2E
		CA9
		PRKCE
		ZNF593
		PNKP
		SLC12A6
		SUV39H2
		MYC
		POLI
		SGK1
		TIPIN
		PREB
		DGKZ
		ATP2A1
		CREB3L2
		FANCG
		RNF8
		NCK2
		C12orf5
		PPP1R15B
		BRAT1
		TP53BP1
		PCNA
		BAK1
		TOP2A
		UBXN8
		CHD6
		CSNK1E
		LARP1B
		CLSPN
		GABARAPL1
		PRODH
		UBR5
		WDR48
		MAPKAPK2
		INSIG1
		UFM1
		SKP1
		SFPQ
		TTC23L
		DNA2
		ALKBH3
		UCP2
		RHOB

## Sheet: overlapping_genes_GO_REGULATION
E1		M4		E1∩M4
MAP2K1		PCBP2		VDAC1
VDAC1		FOXF1		ATP6V1H
ATP6V1A		CBX8		EEF1E1
UBE2N		AP2A1		KRAS
SNCA		ATP6V0B		PPP3CA
CDC42		PPP3CA		CUL1
MDH1		CDK6		PRKACB
MAPK1		PSMA3		BECN1
ATP6V1B2		SMAD3		SERINC3
PSMA1		DACT1		OPA1
SEH1L		FYN		UBE2K
ATP6V1H		FBXW7		USP25
EEF1E1		SETD8		SMYD2
UBE2V2		AP2S1		FEM1B
PAFAH1B1		ZMYND11		LGMN
MAPK9		TNFRSF19		C12orf5
KRAS		LSM4		PSMA3
SUMO1		PUM1		MEF2C
GABRA5		PSMD9		USP14
PPP3CA		MAP3K1		SKP1
HMGCR		HSPH1		ARFGEF1
CUL1		IST1		UBE2D2
PRKACB		ATP1B1		RSL1D1
BECN1		PELI1		STK24
PSMC6		POM121		HSPH1
SERINC3		P4HB		RALB
OPA1		RAB1B		PSMA4
ATP6V1G2		DNAAF2
NDFIP1		HIPK3
UBE2K		TRPC3
ATP6V1E1		SMYD2
CLASP2		PIAS1
DNAJA1		SENP2
PSMD12		PTPN11
INPP5F		ALKBH5
ATP6V1D		ABL1
USP25		CD44
NDEL1		VANGL2
ATP6V1C1		BAG6
UCHL1		FEM1B
PSMC2		TMBIM6
SMYD2		NFE2L2
FEM1B		GSK3B
LGMN		SPRED2
PSMD6		ERAP1
CNR1		RAD51
C12orf5		UBE2G2
C1QBP		DDIT3
PSMA3		DNAJB6
ATG5		RNF216
COPS5		ULK1
BNIP3L		FOXP1
SERPINF1		PDGFB
MEF2C		FGF19
PSMD7		RSL1D1
PSMD10		ZYX
EIF2S1		PSMA4
SOCS5		IL12A
USP14		PYCR1
SOD1		ARF1
HNRNPK		HSPA8
SKP1		PSMC4
ARFGEF1		MAGI3
UBE2D2		F12
FAM13B		FADD
PSMD1		PSMB3
RSL1D1		HMGB2
MAP1LC3B		EIF2AK3
PIK3R4		CADM1
PSMA5		RPL28
DNM1L		NOD1
STK24		PIP4K2B
PSMD14		USP47
PTGES3		GADD45A
VAMP7		SNX6
TAC1		DVL2
PSMB7		UBE2D2
TERF2IP		SLC35C1
HSPH1		MINK1
RAB33A		NCOR1
RALB		SUSD4
PSMA4		PPM1B
		ATP13A2
		THOC1
		PSMB4
		CD1D
		PINK1
		SIN3A
		SNRPB
		BABAM1
		PROC
		RAB3GAP1
		TAOK3
		WAC
		STK39
		BMP2
		PRKCD
		FBXW11
		GADD45G
		RNF169
		SCARA3
		TANK
		ARFGEF1
		ELL3
		RALB
		SH3GLB1
		ARNTL
		PIKFYVE
		GCH1
		CHEK1
		SAMHD1
		EDNRB
		ERRFI1
		NCK1
		VAMP3
		RORA
		CHID1
		MAP3K6
		DERL3
		PTPN1
		SETD6
		NSMCE4A
		PSMC3
		EYA3
		NFKBIA
		NBR1
		TRAFD1
		MAPK7
		HRAS
		NUDT16
		CERS2
		PDGFRA
		SASH1
		UBE2K
		UNC5CL
		PSME4
		AAAS
		GPR37
		RAB33B
		EDEM1
		SERINC3
		CLASP1
		AP1M1
		USF1
		DVL3
		PRMT1
		WNT4
		NUP35
		IFNGR1
		ELMO1
		PER1
		MIF
		ADRA2A
		ANXA5
		ERN1
		SDCBP
		CAMK2B
		F2R
		APBB1
		PAK2
		CDK5
		HSPB1
		SREBF2
		CDK19
		RTEL1
		GMIP
		FZD4
		DLG1
		UBE2D3
		MAP3K11
		FKTN
		RAF1
		NR1H2
		PPP4C
		AXIN2
		PHF23
		SPTLC2
		UBE2D1
		RAE1
		PSMD11
		NUP210
		PDGFA
		ADAMTS18
		SEMA4C
		SGTA
		SPRED1
		ITGA2
		PSMD3
		GSK3A
		VDAC1
		BCLAF1
		STOX1
		ATP6V0A2
		DNAJA3
		DNAJC3
		KCNQ1
		TXN
		RPA2
		PDE2A
		IRF1
		RAB7A
		BBC3
		PRKACA
		MAP2K7
		PSMB8
		FGF14
		CAPNS1
		DUSP10
		PENK
		PPAP2B
		PHLPP1
		RAC1
		ATF4
		FLOT1
		PLCB1
		RICTOR
		GPS2
		IFNGR2
		RAB20
		MUL1
		PPARG
		CD46
		EPOR
		HIC1
		ETS1
		STK24
		PIP4K2A
		ZNF622
		UBA52
		NEK6
		PTTG1IP
		HELB
		GRINA
		ARRB2
		VAV2
		B2M
		GFI1
		CREBBP
		OGG1
		APOE
		OPA1
		ERCC6
		STK25
		EEF1E1
		SESN1
		MMP2
		LGMN
		UBXN1
		MEF2C
		ATP6V1H
		PSMD8
		SERPINE2
		GDF6
		ABR
		ZEB2
		MYOD1
		ERBB2IP
		HSPA5
		PSAP
		LAMP1
		SQSTM1
		F3
		TRIM28
		MUC1
		PRKG1
		LYN
		CD55
		PHYHIP
		SDF2L1
		PSME3
		HOPX
		HYAL2
		TIRAP
		ING2
		NUAK1
		TAB2
		MAPK14
		PSMC1
		GAPDH
		FZD8
		KCNK2
		THBS1
		FZD5
		EGFR
		MEN1
		TICAM1
		VEGFA
		ANXA2
		BCL6
		BMP7
		UBB
		TSC1
		PACS1
		ATXN3
		ISL1
		NFKB1
		ADAR
		IL15
		MARVELD3
		CAMK2G
		SMURF1
		AP1S3
		RNF135
		KIAA1804
		LARP1
		BCR
		OS9
		MAP3K3
		FLOT2
		PIK3C3
		BECN1
		RFWD3
		U2AF2
		MAP4K4
		HLA-E
		LBH
		AKT1
		HERPUD1
		MTOR
		MAP3K10
		RAD52
		CLDN7
		PPP1R15A
		UBAC2
		PML
		CLN3
		KDM1A
		C11orf73
		PDK4
		TNFSF11
		C8orf59
		COCH
		USP36
		UBE2J1
		TGFB1
		NOL3
		TRAF3
		HERC5
		TRAF2
		EREG
		ZC3HAV1
		ARL6IP5
		CUL1
		SPAG9
		TWIST1
		RAP2A
		CRHR2
		TBC1D12
		PRKCE
		TRIL
		FEZ1
		MYC
		MICB
		CD34
		PRKACB
		HEBP2
		FZD7
		SESN2
		PRKCA
		PIP4K2C
		RNF8
		NCK2
		C12orf5
		PPP1R15B
		PCNA
		BAK1
		NUP50
		CYLD
		USP14
		HLA-B
		NUP85
		UBR5
		MAPKAPK3
		MAPKAPK2
		AP1B1
		SKP1
		KAT2A
		RREB1
		SFPQ
		USP25
		SLIT2
		F2RL1
		EPHB1
		SOCS1
		KRAS
		PVR
		GADD45B
